# Supplementary material for: Bis(2,6-dihy­droxy­benzoato-κ2 O 1 ,O 1′)(nitrato-κ2 O,O′)bis­(1,10-phenanthroline-κ2 N,N′)europium(III)
Source: Acta Crystallogr Sect E Struct Rep Online. 2010 Nov 20;66(Pt 12):m1612. doi: 10.1107/S1600536810047148 (PMC3011488; doi:10.1107/S1600536810047148)
Supplement: Supplementary file 2 [file e-66-m1612-Isup2.hkl]

# 
# h,k,l, Fc-squared, Fo-squared, sigma(Fo-squared) and status flag 
# 
data_I
_shelx_title ' 144 in  P21/c' 
_shelx_refln_list_code          4 
_shelx_F_calc_maximum      395.35 
_exptl_crystal_F_000      1760.00 
_reflns_d_resolution_high  0.8001 
 
loop_ 
 _symmetry_equiv_pos_as_xyz 
 'x, y, z' 
 '-x, y+1/2, -z+1/2' 
 '-x, -y, -z' 
 'x, -y-1/2, z-1/2' 
 
_cell_length_a    11.1855 
_cell_length_b    26.7682 
_cell_length_c    14.3286 
_cell_angle_alpha  90.000 
_cell_angle_beta  127.557 
_cell_angle_gamma  90.000 
 
_shelx_F_squared_multiplier     1.000 
 
loop_ 
 _refln_index_h 
 _refln_index_k 
 _refln_index_l 
 _refln_F_squared_calc 
 _refln_F_squared_meas 
 _refln_F_squared_sigma 
 _refln_observed_status 
   2   0   0      676.34      763.97     31.10 o 
   3   0   0     3641.48     3805.25     39.86 o 
   4   0   0      476.56      480.81     26.55 o 
   5   0   0     4344.13     4087.42     76.39 o 
   6   0   0    11999.54    13343.10    341.02 o 
   7   0   0     7438.84     7652.09    253.65 o 
   8   0   0     5656.32     5669.66    268.13 o 
   9   0   0     4731.34     4693.11    176.66 o 
  10   0   0       39.79       35.10     91.52 o 
  11   0   0        6.87      -62.92    149.03 o 
   2   1   0    57446.58    56096.05    240.47 o 
   3   1   0    14331.93    14088.99     66.15 o 
   4   1   0    48696.67    47626.30    274.29 o 
   5   1   0      554.71      448.86     22.62 o 
   6   1   0      451.25      432.83     36.30 o 
   7   1   0       52.52      108.66     61.01 o 
   8   1   0      411.39      436.23     59.98 o 
   9   1   0      842.31      818.71     92.65 o 
  10   1   0      271.13      382.37     80.63 o 
  11   1   0      994.28     1003.29    145.18 o 
   2   2   0     5474.56     5649.54     50.11 o 
   3   2   0        3.77        9.55     14.60 o 
   4   2   0     5262.98     5808.45     64.36 o 
   5   2   0      493.21      459.02     23.62 o 
   6   2   0      476.16      441.95     30.00 o 
   7   2   0      251.41      255.72     51.94 o 
   8   2   0      131.94      142.91     53.60 o 
   9   2   0     1037.27      866.00     96.98 o 
  10   2   0      138.39       76.71     74.13 o 
  11   2   0        1.99      -31.36    119.40 o 
   1   3   0     9905.40    10911.34    122.11 o 
   2   3   0    21676.83    22245.69    184.74 o 
   3   3   0     3776.22     3858.24     33.72 o 
   4   3   0    12714.39    12965.93     60.71 o 
   5   3   0     5285.91     5485.37     48.24 o 
   6   3   0      250.08      255.25     24.10 o 
   7   3   0      317.38      360.20     43.55 o 
   8   3   0      423.93      525.39     62.25 o 
   9   3   0      481.80      390.14     83.05 o 
  10   3   0      386.68      411.54    109.47 o 
  11   3   0      529.99      683.55    137.30 o 
   1   4   0    14036.60    14601.72    117.75 o 
   2   4   0      276.25      385.81     25.42 o 
   3   4   0      105.00       96.34     23.72 o 
   4   4   0     9927.35    10220.81     58.49 o 
   5   4   0      970.61      892.47     25.54 o 
   6   4   0     5768.36     5807.30     84.48 o 
   7   4   0     7481.81     7665.34    105.25 o 
   8   4   0     5168.10     5324.96     96.91 o 
   9   4   0     3889.08     4070.65    115.85 o 
  10   4   0      887.45      754.15    125.14 o 
  11   4   0       48.66       92.95    111.94 o 
   1   5   0    17458.13    18015.19    124.85 o 
   2   5   0    16730.42    16963.42    144.68 o 
   3   5   0    44880.71    42931.81    153.60 o 
   4   5   0    31191.77    30598.94    216.30 o 
   5   5   0     7708.17     7385.69     60.95 o 
   6   5   0      532.27      528.40     26.08 o 
   7   5   0       44.74       70.43     42.59 o 
   8   5   0      403.59      408.58     49.38 o 
   9   5   0     3024.90     2893.77    103.84 o 
  10   5   0     1982.24     1937.78    155.61 o 
   0   6   0    23907.26    24190.04    553.88 o 
   1   6   0    31607.01    30791.52    189.45 o 
   2   6   0       90.05       91.10     27.81 o 
   3   6   0       76.70       75.41     29.59 o 
   4   6   0     2775.97     2899.06     47.58 o 
   5   6   0     4488.35     4547.15     49.43 o 
   6   6   0     4356.02     4366.29     54.63 o 
   7   6   0      839.97      869.31     43.80 o 
   8   6   0      948.20      999.61     57.99 o 
   9   6   0      709.01      637.16     90.67 o 
  10   6   0      339.04      338.15    110.86 o 
   1   7   0     2358.12     2395.18     36.74 o 
   2   7   0      115.92      117.72     34.35 o 
   3   7   0     2086.50     2200.21     43.66 o 
   4   7   0     4337.16     4560.03     75.31 o 
   5   7   0      183.80      201.53     29.48 o 
   6   7   0       33.95       19.46     19.54 o 
   7   7   0       15.37       19.81     37.09 o 
   8   7   0       44.23       68.94     45.87 o 
   9   7   0      680.58      673.74     86.90 o 
  10   7   0       91.28       39.08     95.88 o 
   0   8   0    14077.39    13614.99     61.45 o 
   1   8   0     7492.42     7640.69     89.64 o 
   2   8   0    11530.71    11508.09    106.68 o 
   3   8   0      848.13     1051.54     47.45 o 
   4   8   0     2544.06     2738.52     55.52 o 
   5   8   0     4387.05     4509.43     70.18 o 
   6   8   0      720.60      767.76     31.47 o 
   7   8   0     7526.25     7498.85     99.75 o 
   8   8   0     2975.71     3015.45     82.70 o 
   9   8   0     1391.34     1493.06    108.40 o 
  10   8   0      426.72      432.34    114.51 o 
   1   9   0    11035.60    11252.39     73.40 o 
   2   9   0    18701.96    18720.28    210.62 o 
   3   9   0    23323.02    22398.06    116.70 o 
   4   9   0    11097.22    10443.53    154.70 o 
   5   9   0    10870.33    10803.96    121.47 o 
   6   9   0     9025.85     8837.88    115.90 o 
   7   9   0      425.07      391.77     49.39 o 
   8   9   0       14.62       45.33     55.44 o 
   9   9   0     1827.95     1745.48    111.00 o 
  10   9   0     1642.00     1789.60    167.00 o 
   0  10   0    18411.93    18767.15    176.76 o 
   1  10   0    13200.69    13111.21     82.38 o 
   2  10   0    21257.85    21323.28    152.45 o 
   3  10   0       12.99        0.07     29.92 o 
   4  10   0      165.29      216.24     31.56 o 
   5  10   0     1806.17     1885.70     58.36 o 
   6  10   0     2968.62     3058.30     80.52 o 
   7  10   0     2047.46     2119.27     73.65 o 
   8  10   0     2214.30     2268.26    153.04 o 
   9  10   0     1164.45     1045.27     99.40 o 
  10  10   0      205.80      159.45    101.61 o 
   1  11   0     1785.40     1963.14     39.73 o 
   2  11   0     1475.01     1613.46     48.08 o 
   3  11   0      755.00      831.44     39.02 o 
   4  11   0      925.43      931.94     40.23 o 
   5  11   0        0.96        5.77     37.98 o 
   6  11   0      497.74      521.02     48.03 o 
   7  11   0      639.75      679.93     52.09 o 
   8  11   0       28.50        6.17     58.57 o 
   9  11   0        3.72       -6.95     74.06 o 
  10  11   0       26.41       -4.39    106.58 o 
   0  12   0    12387.23    12699.75    199.38 o 
   1  12   0    21122.10    21583.63    110.20 o 
   2  12   0     4656.15     4756.46     81.37 o 
   3  12   0      628.41      593.89     48.82 o 
   4  12   0      263.37      294.45     35.63 o 
   5  12   0      175.70      156.77     42.12 o 
   6  12   0      994.08     1041.03     56.61 o 
   7  12   0     4494.18     4503.02     90.94 o 
   8  12   0     2323.75     2089.00     99.03 o 
   9  12   0      978.07      951.17     82.24 o 
  10  12   0      194.60      174.63    109.02 o 
   1  13   0     1198.18      980.52     84.37 o 
   2  13   0     3630.65     3082.40     61.40 o 
   3  13   0    13663.13    13244.71    134.24 o 
   4  13   0    16288.71    16181.05    118.84 o 
   5  13   0    16514.92    16510.13    143.79 o 
   6  13   0     3835.13     3907.32     84.71 o 
   7  13   0        7.63        1.78     47.59 o 
   8  13   0      159.78      191.63     61.05 o 
   9  13   0      775.49      687.11     90.74 o 
  10  13   0     1805.58     1891.69    160.81 o 
   0  14   0    16622.22    15424.44    299.20 o 
   1  14   0    13025.07    12586.16    186.06 o 
   2  14   0     7101.22     7080.13    116.84 o 
   3  14   0      582.58      506.52     38.07 o 
   4  14   0      161.58      133.91     40.98 o 
   5  14   0     2202.12     2158.15     71.94 o 
   6  14   0     6563.83     6614.84    104.84 o 
   7  14   0     6406.39     6461.48    116.46 o 
   8  14   0     3329.93     3475.10    108.57 o 
   9  14   0     2268.34     2426.33    157.30 o 
  10  14   0      143.43      165.33    109.19 o 
   1  15   0      742.49      904.10     90.38 o 
   2  15   0     4775.81     4594.02     61.35 o 
   3  15   0     6132.07     6214.37     79.27 o 
   4  15   0     1268.34     1241.05     60.66 o 
   5  15   0     1515.66     1623.03     62.71 o 
   6  15   0        3.60       48.54     47.06 o 
   7  15   0      277.59      290.75     49.14 o 
   8  15   0      236.31      231.94     64.97 o 
   9  15   0      265.70      269.20    101.39 o 
   0  16   0     3759.74     3956.11    172.13 o 
   1  16   0     1182.95     1228.16     49.35 o 
   2  16   0      178.87      129.74     26.46 o 
   3  16   0       40.53       51.48     32.70 o 
   4  16   0        6.21       45.82     39.44 o 
   5  16   0      192.81      135.28     52.86 o 
   6  16   0       13.87       39.90     44.25 o 
   7  16   0        8.93       55.32     44.81 o 
   8  16   0     1029.44     1007.38     78.38 o 
   9  16   0       78.63       14.43    149.74 o 
   1  17   0     4538.48     4425.69     91.08 o 
   2  17   0    13440.15    13440.20    147.70 o 
   3  17   0    11580.31    11727.68    121.32 o 
   4  17   0    11361.97    11368.13    134.19 o 
   5  17   0     6333.22     6068.89    102.23 o 
   6  17   0      622.12      599.17     54.83 o 
   7  17   0      286.00      228.92     52.22 o 
   8  17   0      287.67      243.66     93.01 o 
   9  17   0      765.70      717.14    109.62 o 
   0  18   0    17952.51    17279.65    348.62 o 
   1  18   0    14401.91    14332.87    138.73 o 
   2  18   0     6167.78     6273.41    119.13 o 
   3  18   0      891.63      844.38     39.57 o 
   4  18   0      292.61      313.40     44.43 o 
   5  18   0     4094.17     4078.43     81.06 o 
   6  18   0     7531.64     7715.94    133.71 o 
   7  18   0     6280.62     6466.77    131.95 o 
   8  18   0     2665.66     2516.50    260.29 o 
   9  18   0     1348.76     1358.51    166.97 o 
   1  19   0     1859.20     1884.26     84.42 o 
   2  19   0      946.90      968.03     67.62 o 
   3  19   0     2782.67     2742.86     56.08 o 
   4  19   0     8015.63     7749.23    146.54 o 
   5  19   0     4925.48     4921.50    104.49 o 
   6  19   0     1325.74     1335.60     84.15 o 
   7  19   0      673.28      624.94     74.17 o 
   8  19   0        4.48      -19.00     83.24 o 
   9  19   0      849.15      820.19    104.84 o 
   0  20   0      279.75      269.85    110.47 o 
   1  20   0      443.24      436.18    139.04 o 
   2  20   0      133.20      147.18     51.84 o 
   3  20   0     3058.11     2994.08     95.55 o 
   4  20   0      828.64      977.00     71.73 o 
   5  20   0        2.47       94.73     53.96 o 
   6  20   0      393.86      435.19     57.21 o 
   7  20   0        8.72       14.72     61.96 o 
   8  20   0       86.25       91.95     77.07 o 
   1  21   0        6.57      168.99    134.26 o 
   2  21   0      307.98      309.30     54.18 o 
   3  21   0     4109.98     3963.21     97.83 o 
   4  21   0     3090.55     3112.03     93.75 o 
   5  21   0     1099.29     1034.24     67.63 o 
   6  21   0       12.45       42.94     55.37 o 
   7  21   0       48.36       77.82     77.50 o 
   8  21   0       11.41       34.70     80.63 o 
   0  22   0     8063.93     8144.95    292.21 o 
   1  22   0    11131.38    11092.92    333.71 o 
   2  22   0     7352.74     7474.36    129.75 o 
   3  22   0     2567.65     2441.40     84.17 o 
   4  22   0       18.26       82.49     54.09 o 
   5  22   0     2927.17     2951.88     91.88 o 
   6  22   0     3777.26     3785.51    102.55 o 
   7  22   0     2453.15     2422.69    121.92 o 
   8  22   0     1936.06     1971.55    129.29 o 
   1  23   0     1856.85     1896.19    178.72 o 
   2  23   0     3824.62     3915.57    171.30 o 
   3  23   0     5175.23     5029.40    123.89 o 
   4  23   0     6384.20     6391.96    130.32 o 
   5  23   0     2831.63     2895.99     92.43 o 
   6  23   0      468.24      500.07     77.19 o 
   7  23   0        2.00       49.76     76.92 o 
   8  23   0      370.22      264.61     94.49 o 
   0  24   0     3973.30     3812.34    231.46 o 
   1  24   0      128.02      220.34    123.10 o 
   2  24   0        5.97       13.31     46.19 o 
   3  24   0      882.34      880.56     76.14 o 
   4  24   0       61.93       58.88     57.05 o 
   5  24   0       54.29       54.20     54.55 o 
   6  24   0      729.72      723.70     76.36 o 
   7  24   0      798.80      777.66     97.11 o 
   1  25   0      206.78      184.05     87.60 o 
   2  25   0     1689.64     1641.28    160.92 o 
   3  25   0     2075.21     2174.24    150.79 o 
   4  25   0      604.07      565.77     73.48 o 
   5  25   0      317.24      259.46     67.15 o 
   6  25   0       52.64       17.77     66.93 o 
   7  25   0        3.15      -39.09     77.74 o 
   0  26   0     2345.19     2357.92    195.21 o 
   1  26   0     2796.35     2833.93    148.47 o 
   2  26   0     1944.14     2050.24    144.27 o 
   3  26   0      205.77      203.03    102.61 o 
   4  26   0       52.95       22.00    103.17 o 
   5  26   0     1114.95     1089.75    114.08 o 
   6  26   0     1602.33     1645.02    125.14 o 
   1  27   0     1081.05     1128.98    122.29 o 
   2  27   0     2382.17     2631.89    161.46 o 
   3  27   0     2793.42     3027.94    171.71 o 
   4  27   0     3221.80     3753.51    366.17 o 
   5  27   0     2280.39     2392.94    136.08 o 
   6  27   0      836.90      868.79    113.29 o 
   0  28   0      761.22      858.08    117.66 o 
   1  28   0      858.36      967.10    120.23 o 
   2  28   0      986.25     1091.77    131.42 o 
   3  28   0      221.35      259.42    114.38 o 
   4  28   0      347.68      240.06    124.43 o 
   5  28   0      651.94      497.04    109.69 o 
   6  28   0      817.02      884.59    116.28 o 
   1  29   0        5.25       16.24     80.08 o 
   2  29   0       97.00      142.68    101.32 o 
   3  29   0       30.30      113.31    118.27 o 
   4  29   0       15.45       32.28     81.74 o 
   5  29   0        2.53       45.71     96.56 o 
   0  30   0     1074.27     1181.53    198.75 o 
   1  30   0     1122.02     1182.01    107.03 o 
   2  30   0      662.53      757.31     99.05 o 
   3  30   0       96.31      128.41     87.47 o 
   4  30   0       41.01        4.67     84.62 o 
   1  31   0      502.88      700.63     98.43 o 
   2  31   0     2530.46     2714.80    146.41 o 
   3  31   0     3350.29     3274.59    154.18 o 
   4  31   0     2947.07     3251.66    219.08 o 
   0  32   0     2637.73     2810.96    269.64 o 
   1  32   0     2269.13     2523.37    143.96 o 
   2  32   0     1352.39     1514.56    129.53 o 
   3  32   0      517.04      449.15    109.02 o 
   1  33   0      288.31      236.62    101.55 o 
 -11   1   1      476.41      553.55    110.98 o 
 -10   1   1      140.04      103.36     98.99 o 
  -9   1   1      961.20      955.10     89.42 o 
  -8   1   1       40.81       84.18     61.07 o 
  -7   1   1      820.83      806.68     35.41 o 
  -6   1   1     2035.76     2036.77     47.46 o 
  -5   1   1      562.49      537.60     20.86 o 
  -4   1   1    47918.55    47622.25    212.52 o 
  -3   1   1    71404.38    67878.04    503.10 o 
  -2   1   1    13251.02    13357.52     64.53 o 
   1   1   1      313.19      408.70     48.12 o 
   2   1   1    13026.88    12951.48    172.93 o 
   3   1   1    22983.88    22468.53    138.39 o 
   4   1   1    14765.28    14981.43     76.23 o 
   5   1   1     2718.36     2659.08     42.63 o 
   6   1   1      335.78      298.07     31.62 o 
   7   1   1       29.31       42.29     57.07 o 
   8   1   1      360.00      367.17     76.94 o 
   9   1   1      726.61      709.80     77.06 o 
  10   1   1      877.95      996.31    102.83 o 
 -11   2   1       50.58       48.62    107.42 o 
 -10   2   1     1900.70     1793.77    153.88 o 
  -9   2   1     5642.73     5794.89    153.18 o 
  -8   2   1     7935.22     8417.16    130.94 o 
  -7   2   1     9155.71     9052.63    132.07 o 
  -6   2   1     6311.92     6425.65     56.46 o 
  -5   2   1    12421.56    12566.05     77.85 o 
  -4   2   1     2260.40     2333.48     33.54 o 
  -3   2   1      124.26      137.08     19.79 o 
  -2   2   1    68081.55    63136.69   1371.22 o 
   1   2   1    12863.09    13266.38    154.52 o 
   2   2   1    22315.13    22527.27    161.76 o 
   3   2   1       52.03       67.65     16.69 o 
   4   2   1     8704.93     8596.56    101.03 o 
   5   2   1     4176.20     4092.47     52.90 o 
   6   2   1     7914.39     7825.94     71.43 o 
   7   2   1     8501.21     8647.24    141.99 o 
   8   2   1     5298.53     5038.29    151.13 o 
   9   2   1     1359.51     1307.88     88.29 o 
  10   2   1       72.76      109.76     86.07 o 
 -11   3   1     1848.70     1713.69    153.98 o 
 -10   3   1     2449.56     2527.85    164.18 o 
  -9   3   1     2042.99     2096.80    110.65 o 
  -8   3   1       12.62       -1.96     51.55 o 
  -7   3   1     1416.26     1462.29     41.77 o 
  -6   3   1     6798.73     6864.99     57.61 o 
  -5   3   1     5935.58     5775.85     48.87 o 
  -4   3   1    23773.25    23317.36    130.27 o 
  -3   3   1    38717.41    38327.37    170.48 o 
  -2   3   1    38054.45    36768.19    315.33 o 
  -1   3   1      518.32      586.55     30.89 o 
   1   3   1     2144.53     2442.59     80.31 o 
   2   3   1    14561.02    14246.96     96.04 o 
   3   3   1    49884.11    48730.96    229.51 o 
   4   3   1    24620.74    23856.44    119.13 o 
   5   3   1     3531.70     3345.07     47.29 o 
   6   3   1     2029.81     1960.71     50.46 o 
   7   3   1      183.55      167.49     43.22 o 
   8   3   1     1602.74     1522.96     87.24 o 
   9   3   1     1799.92     1781.07    118.69 o 
  10   3   1     1611.90     1537.68    120.70 o 
 -11   4   1      100.50       61.24    114.17 o 
 -10   4   1       50.12       -1.55    107.12 o 
  -9   4   1      638.34      634.48     65.55 o 
  -8   4   1     1276.69     1254.00     56.87 o 
  -7   4   1     1225.23     1240.41     36.20 o 
  -6   4   1      108.27      115.94     22.20 o 
  -5   4   1      634.04      650.64     24.13 o 
  -4   4   1      284.97      322.12     20.65 o 
  -3   4   1     1772.50     1923.88     31.70 o 
  -2   4   1     2738.32     2757.41     31.03 o 
  -1   4   1       59.50       79.43     11.83 o 
   0   4   1    22640.24    24529.28    471.68 o 
   1   4   1     8263.10     8522.05    137.47 o 
   2   4   1    15792.65    16125.22    160.75 o 
   3   4   1     1570.48     1659.34     37.22 o 
   4   4   1      584.69      550.46     29.01 o 
   5   4   1     4483.99     4368.40     52.14 o 
   6   4   1     1012.60     1027.36     43.97 o 
   7   4   1      129.74      146.39     42.03 o 
   8   4   1     1390.36     1241.80     82.25 o 
   9   4   1      566.69      479.99     92.10 o 
  10   4   1        6.78       59.58    120.89 o 
 -11   5   1      446.67      420.82    112.94 o 
 -10   5   1      365.16      263.99    113.60 o 
  -9   5   1     1076.22      968.55     70.02 o 
  -8   5   1      108.25      133.54     41.37 o 
  -7   5   1      411.17      381.74     30.19 o 
  -6   5   1     2182.53     2140.61     41.79 o 
  -5   5   1     4826.06     4827.34     59.51 o 
  -4   5   1     7959.43     7905.13     55.94 o 
  -3   5   1     4441.24     4617.50     48.05 o 
  -2   5   1      255.66      310.10     18.27 o 
  -1   5   1     9524.58     9623.73     59.41 o 
   0   5   1     3717.58     4068.64     70.85 o 
   2   5   1     6729.60     6663.79    150.79 o 
   3   5   1     6547.08     6643.06     81.08 o 
   4   5   1      305.77      318.80     27.82 o 
   5   5   1      384.12      408.72     27.10 o 
   6   5   1      120.58      138.16     35.18 o 
   7   5   1     1437.96     1347.69     62.71 o 
   8   5   1       12.23       40.76     64.82 o 
   9   5   1        7.00       19.14     67.48 o 
  10   5   1      346.41      293.00    114.24 o 
 -11   6   1        1.44       21.68     98.19 o 
 -10   6   1     1089.54     1132.70    133.22 o 
  -9   6   1     1153.09     1303.36     94.45 o 
  -8   6   1     3652.33     3785.04     71.11 o 
  -7   6   1     7702.95     7721.87     82.22 o 
  -6   6   1     2903.10     2853.28     46.96 o 
  -5   6   1     1798.90     1864.38     36.11 o 
  -4   6   1     1320.36     1314.91     49.15 o 
  -3   6   1     4753.11     4519.00     45.06 o 
  -2   6   1     5837.79     5838.43     45.07 o 
  -1   6   1    56188.39    53637.63    334.71 o 
   0   6   1    53101.77    53973.02    346.27 o 
   1   6   1    17866.26    17944.96    277.83 o 
   2   6   1     1578.53     1524.11     55.12 o 
   3   6   1     5236.23     5567.10     64.43 o 
   4   6   1     1282.22     1241.72     39.47 o 
   5   6   1     6657.48     6593.47     72.15 o 
   6   6   1     7101.58     7312.98     81.62 o 
   7   6   1     4071.88     4211.66     89.92 o 
   8   6   1     4363.12     4336.44    120.58 o 
   9   6   1     1040.63     1025.52    113.32 o 
  10   6   1      158.85      201.59    121.91 o 
 -11   7   1     2192.28     2022.34    195.70 o 
 -10   7   1     1943.06     1858.57    217.38 o 
  -9   7   1      822.82      872.24     66.42 o 
  -8   7   1       41.12       57.82     39.12 o 
  -7   7   1      298.31      294.98     31.85 o 
  -6   7   1     4168.98     4063.11     52.51 o 
  -5   7   1     8995.05     8507.50     84.32 o 
  -4   7   1    19642.92    18771.88    145.76 o 
  -3   7   1    32685.03    32223.64    111.75 o 
  -2   7   1    10182.96     9924.24     83.68 o 
  -1   7   1     2090.15     2112.35     31.43 o 
   0   7   1       25.55       48.03     30.31 o 
   1   7   1    36111.98    34860.83    356.71 o 
   2   7   1    29903.17    30130.85    180.84 o 
   3   7   1    25924.76    24944.86    298.15 o 
   4   7   1    16701.09    16254.33    129.36 o 
   5   7   1     9413.15     9400.21    168.91 o 
   6   7   1     8122.58     8247.37     94.78 o 
   7   7   1      902.44      892.46     58.86 o 
   8   7   1     2310.65     2407.93     98.20 o 
   9   7   1     2399.36     2355.70    127.31 o 
  10   7   1     1896.59     1915.65    152.67 o 
 -11   8   1        1.32      -71.27    103.72 o 
 -10   8   1      319.25      294.87    103.93 o 
  -9   8   1      604.09      683.82     66.65 o 
  -8   8   1     1501.72     1544.49     58.34 o 
  -7   8   1     2992.80     3062.47     61.82 o 
  -6   8   1     2552.42     2519.63     57.46 o 
  -5   8   1       14.32       26.03     36.91 o 
  -4   8   1      156.04      179.31     27.39 o 
  -3   8   1     1813.71     1801.35     32.53 o 
  -2   8   1     3269.87     3282.23     34.93 o 
  -1   8   1    19738.87    19619.87     74.45 o 
   0   8   1     7395.83     7135.97     68.26 o 
   1   8   1     6193.20     6206.54     97.02 o 
   2   8   1    12492.92    12757.28    125.11 o 
   3   8   1       26.49       24.68     36.08 o 
   4   8   1     1767.53     1889.08     63.94 o 
   5   8   1     2727.16     2730.33     68.69 o 
   6   8   1     4917.52     4844.15     78.91 o 
   7   8   1      268.57      320.12     35.38 o 
   8   8   1     2772.87     2799.28    115.39 o 
   9   8   1      548.91      547.92     91.00 o 
  10   8   1       23.37       91.86    104.78 o 
 -11   9   1      183.47      210.52    108.56 o 
 -10   9   1        8.16       30.96     94.75 o 
  -9   9   1       95.86       68.56     56.46 o 
  -8   9   1       26.47       25.33     46.81 o 
  -7   9   1       69.84       67.69     28.71 o 
  -6   9   1       95.53       95.06     34.40 o 
  -5   9   1      161.49      185.74     36.28 o 
  -4   9   1      266.51      284.34     27.89 o 
  -3   9   1     2743.01     2929.07     40.54 o 
  -2   9   1      817.19      908.62     23.50 o 
  -1   9   1      110.83      110.08     19.37 o 
   0   9   1     1886.28     1812.40     32.89 o 
   1   9   1      466.35      435.80     41.23 o 
   2   9   1     8039.36     9040.66    135.13 o 
   3   9   1      786.01     1039.14     56.97 o 
   4   9   1      195.26      218.75     40.18 o 
   5   9   1       14.21       21.73     16.33 o 
   6   9   1      488.48      568.25     49.39 o 
   7   9   1      676.70      639.38     78.55 o 
   8   9   1      139.90      174.48     81.96 o 
   9   9   1       38.04       30.26     74.57 o 
  10   9   1        3.15      -72.95    109.43 o 
 -11  10   1      161.53      197.89    118.09 o 
 -10  10   1      692.33      611.68    117.43 o 
  -9  10   1     2125.47     2105.17    106.28 o 
  -8  10   1     4265.13     4186.76     98.00 o 
  -7  10   1     8488.34     8322.71    159.58 o 
  -6  10   1     1035.55     1054.55     43.56 o 
  -5  10   1     2415.88     2509.20     60.35 o 
  -4  10   1      155.89      134.03     28.01 o 
  -3  10   1      992.82      884.46     35.21 o 
  -2  10   1    17883.55    17819.44    109.79 o 
  -1  10   1    19566.23    19489.30    111.35 o 
   0  10   1    22179.54    21901.03     91.68 o 
   1  10   1    21003.64    21655.36    160.02 o 
   2  10   1     3913.98     4037.81    137.54 o 
   3  10   1     3777.82     4255.66     95.57 o 
   4  10   1       59.63       58.70     42.82 o 
   5  10   1     1029.34     1012.40     60.26 o 
   6  10   1     1494.26     1579.16     63.45 o 
   7  10   1     8124.19     8149.90    165.95 o 
   8  10   1     2831.82     2956.95    128.79 o 
   9  10   1      905.87      930.50    102.73 o 
  10  10   1       44.08       56.10    174.48 o 
 -10  11   1     1585.47     1634.20    145.25 o 
  -9  11   1      903.96      922.19     82.81 o 
  -8  11   1       88.03      102.37     46.10 o 
  -7  11   1       14.62       43.84     46.40 o 
  -6  11   1     7239.73     7228.12     99.06 o 
  -5  11   1    13559.70    13364.68    104.92 o 
  -4  11   1    21074.02    20878.01    109.59 o 
  -3  11   1    24471.59    24273.96    192.09 o 
  -2  11   1     1427.78     1220.10     34.55 o 
  -1  11   1     2008.86     2115.16     35.30 o 
   0  11   1      190.82      170.51     19.24 o 
   1  11   1     3014.75     2885.12     88.80 o 
   2  11   1    13889.31    13225.11    148.95 o 
   3  11   1    16538.46    15876.75    159.97 o 
   4  11   1    11534.51    11391.15    128.43 o 
   5  11   1     7245.74     7121.37     99.16 o 
   6  11   1      477.12      499.76     48.46 o 
   7  11   1      729.05      662.97     70.37 o 
   8  11   1      516.48      588.66     79.04 o 
   9  11   1     1220.33     1274.48     96.46 o 
 -10  12   1      487.27      529.05    111.41 o 
  -9  12   1     1972.43     2120.29     94.84 o 
  -8  12   1     5934.73     5968.40    105.47 o 
  -7  12   1    18092.20    18132.31    161.35 o 
  -6  12   1     1321.96     1387.81     58.43 o 
  -5  12   1      698.57      687.20     39.44 o 
  -4  12   1        0.26       18.09     27.02 o 
  -3  12   1      309.99      491.58     26.35 o 
  -2  12   1    26901.19    27278.67    151.30 o 
  -1  12   1    22777.15    22121.93    108.89 o 
   0  12   1    17598.56    16772.44    147.04 o 
   1  12   1    14227.24    14193.21    127.36 o 
   2  12   1     5621.91     6126.03    161.77 o 
   3  12   1     1275.84     1455.12     81.86 o 
   4  12   1     3402.73     3562.22     85.48 o 
   5  12   1     2520.70     2501.74     70.97 o 
   6  12   1     6473.16     6388.69     73.04 o 
   7  12   1     4271.75     4237.07    115.12 o 
   8  12   1     3003.27     2861.86    106.91 o 
   9  12   1     1359.41     1346.62     97.02 o 
 -10  13   1      170.02      178.39     93.25 o 
  -9  13   1       98.09       81.97     72.51 o 
  -8  13   1        5.77       13.75     47.50 o 
  -7  13   1      519.19      517.06     55.62 o 
  -6  13   1        3.16        4.89     41.75 o 
  -5  13   1      278.51      252.61     34.21 o 
  -4  13   1     1094.29     1091.22     41.10 o 
  -3  13   1     6060.10     6120.22     63.08 o 
  -2  13   1     4350.19     4880.24     63.79 o 
  -1  13   1     1560.03     1653.56     41.31 o 
   0  13   1      630.02      557.99     22.14 o 
   1  13   1     2250.62     2249.20     69.57 o 
   2  13   1     6645.81     6526.00    170.82 o 
   3  13   1      189.37      236.68     58.76 o 
   4  13   1       15.57       12.70     47.51 o 
   5  13   1       28.90       80.07     44.67 o 
   6  13   1       97.50      114.00     45.70 o 
   7  13   1      122.99      135.05     62.70 o 
   8  13   1      108.99      146.35     63.75 o 
   9  13   1      247.97      212.34     73.69 o 
 -10  14   1      295.08      212.52     99.68 o 
  -9  14   1      955.09      854.01     88.00 o 
  -8  14   1     2481.60     2481.70     78.23 o 
  -7  14   1       60.45       92.75     45.92 o 
  -6  14   1      458.86      478.88     49.56 o 
  -5  14   1      261.85      280.04     34.90 o 
  -4  14   1       40.74       61.85     32.37 o 
  -3  14   1      599.86      596.75     27.38 o 
  -2  14   1     4287.35     4482.53     64.48 o 
  -1  14   1     2453.97     2391.37     58.62 o 
   0  14   1     4740.97     4659.00     71.02 o 
   1  14   1     4005.50     4047.28    113.86 o 
   2  14   1     2415.69     2365.17    140.95 o 
   3  14   1     2056.19     1836.47    127.19 o 
   4  14   1      724.16      740.75     54.65 o 
   5  14   1      925.33      933.49     58.38 o 
   6  14   1       20.35       54.24     44.49 o 
   7  14   1      671.80      702.31     68.72 o 
   8  14   1      390.86      410.17     68.39 o 
   9  14   1      169.60      124.06     85.19 o 
 -10  15   1     1969.25     2158.84    231.75 o 
  -9  15   1     1372.66     1200.50     96.09 o 
  -8  15   1      276.94      217.92     51.62 o 
  -7  15   1      802.97      811.20     56.34 o 
  -6  15   1    10007.94     9821.72    112.18 o 
  -5  15   1     9338.99     9477.68    114.08 o 
  -4  15   1    18356.11    18212.77    191.37 o 
  -3  15   1    13020.88    13059.35     89.95 o 
  -2  15   1     9725.38     9503.22     98.97 o 
  -1  15   1     1681.50     1696.65    102.40 o 
   0  15   1       98.25       79.43     17.35 o 
   1  15   1     3984.42     3875.09    100.46 o 
   2  15   1    16007.94    15952.13    163.84 o 
   3  15   1    20156.63    20608.72    322.42 o 
   4  15   1    14090.24    14186.13    137.29 o 
   5  15   1     5391.82     5463.45     97.19 o 
   6  15   1       23.43       -5.13     45.66 o 
   7  15   1        1.54       18.18     56.88 o 
   8  15   1      288.48      270.64     67.42 o 
   9  15   1     1043.82      966.16    103.87 o 
 -10  16   1      319.06      422.80    168.23 o 
  -9  16   1     1878.49     2041.88    143.80 o 
  -8  16   1     5106.10     5362.40    122.01 o 
  -7  16   1     6275.34     6299.68    113.79 o 
  -6  16   1     5130.72     5149.52     87.28 o 
  -5  16   1      854.23      864.90     59.77 o 
  -4  16   1       64.86       56.84     33.82 o 
  -3  16   1     2491.56     2253.67     78.22 o 
  -2  16   1    15386.57    15116.26    128.75 o 
  -1  16   1    25301.32    24503.38    244.07 o 
   0  16   1    20424.19    19913.92    138.42 o 
   1  16   1    15947.26    16011.02    187.94 o 
   2  16   1     5722.07     5705.42    122.14 o 
   3  16   1        3.64       -5.13     62.19 o 
   4  16   1     1629.02     1636.78    127.18 o 
   5  16   1     2547.40     2431.33     74.36 o 
   6  16   1     5920.89     6128.98    107.61 o 
   7  16   1     3429.95     3682.57    112.97 o 
   8  16   1     1574.55     1562.71     91.63 o 
   9  16   1      870.91     1056.62    195.31 o 
 -10  17   1      644.51      702.28    141.27 o 
  -9  17   1      133.31      129.82     74.02 o 
  -8  17   1      230.67      173.90     64.88 o 
  -7  17   1        1.98       -0.95     41.62 o 
  -6  17   1     2277.44     2395.10     76.60 o 
  -5  17   1     3289.43     3221.65     68.23 o 
  -4  17   1     3607.25     3724.73     65.78 o 
  -3  17   1     8870.30     8978.00    118.30 o 
  -2  17   1     2926.95     3007.45     87.50 o 
  -1  17   1      508.89      756.55    100.81 o 
   0  17   1      126.23      189.44     89.30 o 
   1  17   1     1944.41     1852.62     41.00 o 
   2  17   1     4426.16     4446.02     99.65 o 
   3  17   1     4750.72     4751.41    113.49 o 
   4  17   1      969.81      990.50     70.65 o 
   5  17   1      875.89      879.67     58.30 o 
   6  17   1     1063.79      981.78     62.90 o 
   7  17   1      194.33      169.50     62.13 o 
   8  17   1      182.89      120.84     73.28 o 
   9  17   1      367.44      335.01    159.95 o 
  -9  18   1      158.12      156.29     78.45 o 
  -8  18   1      104.37       91.53     74.63 o 
  -7  18   1      530.31      456.42     67.26 o 
  -6  18   1      111.09      129.76     47.00 o 
  -5  18   1      410.11      481.98     44.48 o 
  -4  18   1      151.19      129.97     30.28 o 
  -3  18   1     1634.94     1704.58     65.27 o 
  -2  18   1       17.15       32.65     36.33 o 
  -1  18   1        2.48       30.50     38.14 o 
   0  18   1      462.11      492.55     35.92 o 
   1  18   1       14.14        3.40     17.68 o 
   2  18   1      289.56      265.03     51.87 o 
   3  18   1       51.88       42.02     43.33 o 
   4  18   1      161.07      177.97     46.82 o 
   5  18   1      187.14      177.04     56.00 o 
   6  18   1       59.08       44.28     49.74 o 
   7  18   1      607.04      500.63     78.38 o 
   8  18   1        4.97       69.42     81.98 o 
  -9  19   1      492.00      519.35     94.89 o 
  -8  19   1      167.55      185.10     82.80 o 
  -7  19   1        8.24       33.13     63.51 o 
  -6  19   1     1747.63     1653.32     71.60 o 
  -5  19   1     8347.55     8018.93    120.38 o 
  -4  19   1     3305.89     3288.61     88.27 o 
  -3  19   1     1512.57     1682.35     88.08 o 
  -2  19   1     2501.74     2402.09     64.67 o 
  -1  19   1     1260.98     1319.27     55.80 o 
   0  19   1        5.56       34.89     30.26 o 
   1  19   1     3354.05     3124.41     83.04 o 
   2  19   1     8580.88     8615.87    132.91 o 
   3  19   1     5650.42     5620.10     92.18 o 
   4  19   1     5661.55     5542.44     95.75 o 
   5  19   1     1391.01     1353.34     79.07 o 
   6  19   1      115.01      134.76     68.28 o 
   7  19   1       19.51        1.51     73.82 o 
   8  19   1      251.81      273.20    101.57 o 
  -9  20   1     1917.06     1971.62    137.04 o 
  -8  20   1     4894.12     4797.72    162.12 o 
  -7  20   1     8726.73     8791.07    193.97 o 
  -6  20   1     2740.25     2933.72     88.69 o 
  -5  20   1      335.47      416.89     57.25 o 
  -4  20   1      463.32      533.59     60.66 o 
  -3  20   1     3771.13     3809.92    106.22 o 
  -2  20   1     4156.81     4212.70     97.94 o 
  -1  20   1     8256.74     8281.61    107.36 o 
   0  20   1    13234.99    12595.44    311.96 o 
   1  20   1    10535.92     9970.05    138.57 o 
   2  20   1     2451.94     2453.50     58.14 o 
   3  20   1      206.35      178.55     54.86 o 
   4  20   1     1307.36     1407.02     77.39 o 
   5  20   1     4036.94     4003.41     87.09 o 
   6  20   1     3808.28     4068.80    118.43 o 
   7  20   1     1936.27     2053.48    140.55 o 
   8  20   1     1271.15     1214.65    135.90 o 
  -9  21   1      921.57      881.07    105.52 o 
  -8  21   1        3.32        1.50     73.65 o 
  -7  21   1      883.49      899.05     82.02 o 
  -6  21   1     3144.57     3096.90     92.75 o 
  -5  21   1     5585.28     5493.57    108.44 o 
  -4  21   1     5403.20     5275.60    109.47 o 
  -3  21   1    11890.39    11617.12    169.96 o 
  -2  21   1     4609.50     4481.50    168.05 o 
  -1  21   1     3204.11     3236.25    114.12 o 
   0  21   1      370.37      572.85    157.43 o 
   1  21   1     2442.01     2536.62     79.15 o 
   2  21   1     5818.63     5842.44    115.60 o 
   3  21   1     7798.06     7980.66    137.25 o 
   4  21   1     5965.07     6022.70    126.28 o 
   5  21   1     1426.02     1377.28     64.74 o 
   6  21   1      576.01      509.46     62.99 o 
   7  21   1       13.94       -8.94     79.64 o 
   8  21   1      321.21      313.29     87.29 o 
  -8  22   1      114.56      162.45     85.98 o 
  -7  22   1      176.74      177.14     69.62 o 
  -6  22   1       13.25       14.93     59.66 o 
  -5  22   1      998.95      958.34     65.21 o 
  -4  22   1       34.35       23.96     63.14 o 
  -3  22   1      117.91       88.78     55.94 o 
  -2  22   1      373.04      467.48     99.37 o 
  -1  22   1       65.50      105.02     72.23 o 
   0  22   1     1529.90     1443.34    177.41 o 
   1  22   1       28.00       35.45     38.14 o 
   2  22   1     2068.79     1996.95     80.07 o 
   3  22   1      619.31      527.17     61.90 o 
   4  22   1     1034.15      887.49     91.67 o 
   5  22   1      209.97      224.23     48.21 o 
   6  22   1      187.70      190.22     57.60 o 
   7  22   1      115.99       55.30     75.27 o 
  -8  23   1       39.09      -34.36     80.20 o 
  -7  23   1       28.24       21.90     66.12 o 
  -6  23   1      347.12      460.15     71.14 o 
  -5  23   1     1388.69     1481.09     71.48 o 
  -4  23   1      714.51      675.05     74.61 o 
  -3  23   1      802.63      861.80     64.28 o 
  -2  23   1     2574.65     2684.94    197.73 o 
  -1  23   1      428.31      459.52     84.75 o 
   0  23   1      994.29     1098.10    122.90 o 
   1  23   1     1485.17     1541.68    192.40 o 
   2  23   1     3089.27     3083.51    104.47 o 
   3  23   1     2305.98     2433.31     85.98 o 
   4  23   1      815.84      860.44     63.20 o 
   5  23   1      140.58      196.04     58.29 o 
   6  23   1        1.22       -4.38     80.36 o 
   7  23   1       58.43       39.22     81.54 o 
  -8  24   1     1987.53     1766.30    125.34 o 
  -7  24   1     2368.69     2305.27    106.82 o 
  -6  24   1     2204.88     2073.42    100.70 o 
  -5  24   1       32.36       58.60     59.67 o 
  -4  24   1       66.92      102.49     63.18 o 
  -3  24   1      616.47      595.05     64.08 o 
  -2  24   1      938.94      974.69    113.57 o 
  -1  24   1     6786.28     6777.06    163.29 o 
   0  24   1    11707.96    11402.42    251.30 o 
   1  24   1     9375.20    10060.99    236.13 o 
   2  24   1     3022.35     2886.26    367.96 o 
   3  24   1       72.01       32.56     47.70 o 
   4  24   1      164.52      201.75     52.56 o 
   5  24   1     2363.73     2376.45     91.77 o 
   6  24   1     3514.01     3657.04    182.71 o 
   7  24   1     1950.65     1922.89    124.62 o 
  -7  25   1      167.45      175.67     73.79 o 
  -6  25   1     1288.53     1376.15     90.25 o 
  -5  25   1     1953.03     2186.55     98.66 o 
  -4  25   1     4514.48     4583.58    146.71 o 
  -3  25   1     3442.12     3489.69    168.75 o 
  -2  25   1      837.01     1062.45    127.48 o 
  -1  25   1       36.58      193.52     81.84 o 
   0  25   1        2.49      215.32     95.35 o 
   1  25   1     1951.57     2088.26    138.60 o 
   2  25   1     2745.01     2824.86    151.85 o 
   3  25   1     5783.24     5999.86    138.88 o 
   4  25   1     3623.17     3845.71    118.38 o 
   5  25   1     1674.87     1779.13     86.79 o 
   6  25   1      355.95      372.42     88.47 o 
  -7  26   1      546.22      621.51    100.18 o 
  -6  26   1      481.84      534.22     98.42 o 
  -5  26   1      307.32      392.89    100.03 o 
  -4  26   1      248.92      309.24    104.96 o 
  -3  26   1     1216.65     1116.84    133.91 o 
  -2  26   1      781.45      722.44    110.12 o 
  -1  26   1     2006.77     2019.84    112.53 o 
   0  26   1     1344.51     1341.44    119.51 o 
   1  26   1      691.66      828.01    108.19 o 
   2  26   1      556.20      573.95     88.72 o 
   3  26   1      148.52      166.10     86.00 o 
   4  26   1      171.23      153.49     65.61 o 
   5  26   1      935.58      891.23    106.22 o 
   6  26   1      800.18      797.17    254.19 o 
  -6  27   1       59.80       49.32     86.71 o 
  -5  27   1       69.12       32.41     83.66 o 
  -4  27   1       70.58      143.31     98.26 o 
  -3  27   1      631.85      623.33    120.89 o 
  -2  27   1      142.80      216.46    102.00 o 
  -1  27   1       22.85       42.37     74.20 o 
   0  27   1       39.21       63.79     94.31 o 
   1  27   1       16.11       47.91     98.52 o 
   2  27   1      199.25      155.99     86.91 o 
   3  27   1        4.43       21.98     75.09 o 
   4  27   1      153.23      204.46     66.20 o 
   5  27   1      100.30      167.19     94.65 o 
   6  27   1       21.51       70.07    123.73 o 
  -6  28   1      971.62     1005.93    117.53 o 
  -5  28   1      280.35      285.86    100.15 o 
  -4  28   1       28.82       35.57    105.55 o 
  -3  28   1      191.27      274.82    112.93 o 
  -2  28   1     1306.57     1385.51    136.52 o 
  -1  28   1     1474.65     1572.46    141.07 o 
   0  28   1     2534.14     2786.45    157.33 o 
   1  28   1     3480.60     3393.35    177.60 o 
   2  28   1      509.56      476.69     95.37 o 
   3  28   1       12.08       18.24     83.31 o 
   4  28   1      259.69      258.21     87.00 o 
   5  28   1      874.28      968.57    112.86 o 
  -5  29   1     2305.37     2339.62    144.35 o 
  -4  29   1     2458.66     2371.74    171.90 o 
  -3  29   1     2877.20     2850.76    174.37 o 
  -2  29   1     1572.81     1722.11    150.11 o 
  -1  29   1      511.99      647.26    170.94 o 
   0  29   1      151.37      232.17     96.63 o 
   1  29   1     1172.10     1212.11    116.71 o 
   2  29   1     3392.96     3728.27    150.65 o 
   3  29   1     4557.45     4814.42    168.12 o 
   4  29   1     2898.60     2951.27    194.87 o 
   5  29   1     1235.67     1309.47    130.79 o 
  -5  30   1      291.65      254.50    105.39 o 
  -4  30   1        0.20      -33.04    120.19 o 
  -3  30   1      587.81      720.17    133.32 o 
  -2  30   1     1341.22     1544.10    154.32 o 
  -1  30   1     2482.88     2709.58    223.95 o 
   0  30   1     2620.20     2557.45    158.35 o 
   1  30   1     1840.52     1962.93    129.51 o 
   2  30   1      630.45      704.03    104.50 o 
   3  30   1       41.70      -14.19     85.44 o 
   4  30   1       72.45       94.17    119.10 o 
  -4  31   1       94.36      105.33    106.49 o 
  -3  31   1      271.22      177.94    109.43 o 
  -2  31   1       77.66      167.82    114.83 o 
  -1  31   1        5.74      171.86    149.87 o 
   0  31   1       26.53       83.48     85.65 o 
   1  31   1        9.20        3.59     83.77 o 
   2  31   1       81.58      104.89     92.16 o 
   3  31   1       93.28      102.02     90.92 o 
  -3  32   1       59.67      137.05    120.44 o 
  -2  32   1      493.94      643.76    133.34 o 
  -1  32   1     1156.26     1486.36    157.93 o 
   0  32   1     1049.61     1154.74    116.86 o 
   1  32   1     1051.94     1075.52    112.54 o 
   2  32   1      247.87      268.66     97.35 o 
  -2  33   1     1868.57     1873.78    177.45 o 
  -1  33   1      186.77      226.75    124.16 o 
   0  33   1      101.57      314.21    126.15 o 
   1  33   1      844.83     1004.11    114.45 o 
 -11   0   2      661.89      608.73    174.83 o 
 -10   0   2     1423.80     1543.70    176.66 o 
  -9   0   2    10219.19     9749.35    338.24 o 
  -8   0   2    11473.90    11504.21    182.46 o 
  -7   0   2    15685.92    15558.05    151.32 o 
  -6   0   2    30113.20    29952.80    274.81 o 
  -5   0   2     2623.42     2732.43     46.57 o 
  -4   0   2    63076.96    61817.55    431.14 o 
  -3   0   2    56071.67    55361.97    327.60 o 
  -2   0   2    22965.82    23379.77    139.11 o 
   0   0   2    78463.70    74311.68    853.91 o 
   1   0   2    44299.79    45009.00    325.08 o 
   2   0   2    16148.27    16151.03    288.96 o 
   3   0   2     3544.11     3815.23     48.62 o 
   4   0   2     1304.82     1299.12     30.82 o 
   5   0   2     5691.91     5616.96    100.53 o 
   6   0   2     8400.39     8319.19    201.19 o 
   7   0   2     8223.92     8427.32    218.29 o 
   8   0   2     2954.09     3042.60    160.81 o 
   9   0   2      139.11       92.98    105.60 o 
  10   0   2       61.27       30.78    181.89 o 
 -11   1   2     1884.07     1845.70    147.88 o 
 -10   1   2     2296.66     2188.12    145.99 o 
  -9   1   2      196.89      246.37    100.05 o 
  -8   1   2       10.58        4.52     52.94 o 
  -7   1   2      732.16      705.44     39.37 o 
  -6   1   2     5177.32     5106.16     49.05 o 
  -5   1   2    34355.71    33585.31    112.35 o 
  -4   1   2    27339.70    27008.08     79.83 o 
  -3   1   2     8847.26     9731.57     56.36 o 
  -2   1   2       33.70       54.82     13.76 o 
  -1   1   2     6938.85     7581.03     89.71 o 
   0   1   2     2254.34     2372.31     23.20 o 
   1   1   2       59.46      130.15     57.85 o 
   2   1   2     7252.05     7243.69     93.81 o 
   3   1   2    24475.15    24477.73    129.71 o 
   4   1   2     5861.69     5634.50     83.51 o 
   5   1   2     2927.90     2732.63     44.20 o 
   6   1   2      518.17      527.74     66.64 o 
   7   1   2      316.86      355.66     67.45 o 
   8   1   2     1257.43     1161.43     88.74 o 
   9   1   2     1062.88      993.46     88.63 o 
  10   1   2      729.31      733.09    108.35 o 
 -11   2   2       10.98       11.86    108.01 o 
 -10   2   2       94.74      115.81    104.88 o 
  -9   2   2     1016.02      930.98     63.29 o 
  -8   2   2      606.02      628.19     50.52 o 
  -7   2   2       71.97       67.73     31.51 o 
  -6   2   2      940.23     1041.35     32.27 o 
  -5   2   2      227.46      217.04     23.86 o 
  -4   2   2      203.41      236.74     22.55 o 
  -3   2   2     1339.54     1510.57     29.72 o 
  -2   2   2     1240.29     1399.08     22.15 o 
  -1   2   2    10050.20    10390.32     72.71 o 
   0   2   2    10172.21    10780.30     64.48 o 
   1   2   2      394.56      317.71     47.61 o 
   2   2   2     4113.99     4340.23     76.24 o 
   3   2   2     2742.91     2977.26     57.84 o 
   4   2   2      620.98      657.28     40.04 o 
   5   2   2        3.73       10.11     25.14 o 
   6   2   2      567.55      531.78     42.50 o 
   7   2   2     1211.26     1217.42     80.79 o 
   8   2   2      993.16      839.67     81.76 o 
   9   2   2       65.37      113.13     69.35 o 
  10   2   2        4.81      -13.73     81.12 o 
 -11   3   2      633.77      550.00    125.95 o 
 -10   3   2      931.05      903.72    118.11 o 
  -9   3   2     1243.58     1235.99     68.28 o 
  -8   3   2       61.45       96.84     33.55 o 
  -7   3   2     1475.14     1516.23     44.53 o 
  -6   3   2     9838.44     9739.15     79.04 o 
  -5   3   2    22057.64    22494.26    100.74 o 
  -4   3   2    10315.56    10649.20     85.00 o 
  -3   3   2     4653.76     5116.90     50.55 o 
  -2   3   2     4738.85     4928.47     42.45 o 
  -1   3   2    12450.73    12736.09    173.74 o 
   0   3   2    11941.22    12245.96     89.99 o 
   1   3   2     5299.38     5441.74    132.49 o 
   2   3   2     9510.52     9806.82    109.13 o 
   3   3   2    20544.70    20428.25    234.39 o 
   4   3   2     2489.94     2503.67     77.82 o 
   5   3   2     1236.88     1155.39     42.14 o 
   6   3   2      134.36      150.81     42.70 o 
   7   3   2      158.12      122.52     65.42 o 
   8   3   2      314.77      303.30     70.30 o 
   9   3   2      958.58      893.05     88.21 o 
  10   3   2      451.39      520.38     99.09 o 
 -11   4   2      266.31      372.29    117.63 o 
 -10   4   2     1185.32     1148.49    130.15 o 
  -9   4   2     4913.76     5177.19    107.59 o 
  -8   4   2     8724.34     8877.60    180.81 o 
  -7   4   2     7042.34     7023.13     82.45 o 
  -6   4   2    14173.25    14172.14     91.98 o 
  -5   4   2     1951.00     1946.59     36.59 o 
  -4   4   2    10547.96    10918.01     65.34 o 
  -3   4   2     5959.96     6128.83     68.69 o 
  -2   4   2    16987.14    17107.98     65.89 o 
  -1   4   2    27464.81    27992.62    368.86 o 
   0   4   2     6548.30     6632.58     61.02 o 
   1   4   2     1619.78     1541.00     36.54 o 
   2   4   2     8160.11     8428.96    106.64 o 
   3   4   2       65.58      103.77     43.15 o 
   4   4   2     5616.97     5497.32     87.92 o 
   5   4   2     8879.37     9107.18    171.69 o 
   6   4   2    10860.92    10831.38    125.12 o 
   7   4   2     9366.79     9100.92    208.34 o 
   8   4   2     2254.86     2234.50    101.20 o 
   9   4   2      517.27      587.86     99.37 o 
 -11   5   2     3045.58     3152.32    206.46 o 
 -10   5   2     2509.66     2516.29    154.35 o 
  -9   5   2      503.67      531.79     58.33 o 
  -8   5   2       22.86       36.44     31.35 o 
  -7   5   2     2578.71     2545.64     52.25 o 
  -6   5   2    11468.63    11635.01     84.79 o 
  -5   5   2    18024.44    18009.49     91.41 o 
  -4   5   2    47009.02    46038.47    316.92 o 
  -3   5   2     6763.68     7156.13     70.59 o 
  -2   5   2    14798.16    14721.11     54.65 o 
  -1   5   2     6564.93     6828.20     62.80 o 
   0   5   2     4191.00     4293.54     72.28 o 
   1   5   2    11405.82    11045.71    244.02 o 
   2   5   2    18753.66    18996.15    185.84 o 
   3   5   2    22973.20    22553.29    168.92 o 
   4   5   2    14420.10    13767.24    147.84 o 
   5   5   2     8438.29     8262.68    115.24 o 
   6   5   2       42.70       40.43     45.43 o 
   7   5   2     1589.39     1486.54     88.13 o 
   8   5   2     2962.35     2864.68    110.22 o 
   9   5   2     2219.37     2086.70    131.09 o 
 -11   6   2        6.38      -81.74    123.78 o 
 -10   6   2      573.81      514.62    102.02 o 
  -9   6   2     1727.60     1694.07     64.44 o 
  -8   6   2     2314.23     2311.88     75.33 o 
  -7   6   2     3086.13     3081.89     56.58 o 
  -6   6   2     1518.23     1468.52     43.82 o 
  -5   6   2      534.59      488.25     23.70 o 
  -4   6   2        8.81       19.03     25.27 o 
  -3   6   2     3526.15     3506.75     28.69 o 
  -2   6   2     2488.06     2614.09     26.26 o 
  -1   6   2      475.55      493.52     29.13 o 
   0   6   2     3214.86     3341.75     70.61 o 
   1   6   2     6153.26     6294.70    220.93 o 
   2   6   2     2390.15     2196.01     91.38 o 
   3   6   2      132.90      144.23     59.31 o 
   4   6   2      701.83      737.23     49.09 o 
   5   6   2     3457.53     3379.63     95.41 o 
   6   6   2     3104.83     3206.08     83.08 o 
   7   6   2     1674.50     1747.44     86.68 o 
   8   6   2     1001.03      951.82     80.44 o 
   9   6   2        2.75       57.86    110.39 o 
 -11   7   2       18.92       11.76     88.38 o 
 -10   7   2       17.14        8.65     91.27 o 
  -9   7   2      214.01      143.57     50.55 o 
  -8   7   2      532.44      522.68     46.32 o 
  -7   7   2     1306.03     1257.26     43.36 o 
  -6   7   2     1574.75     1581.27     43.36 o 
  -5   7   2       36.41       43.44     22.73 o 
  -4   7   2      797.88      789.57     29.38 o 
  -3   7   2     3011.41     3066.86     32.80 o 
  -2   7   2     4965.78     5165.01     35.43 o 
  -1   7   2      862.23      780.34     32.69 o 
   0   7   2     4317.33     4424.47     84.60 o 
   1   7   2     4114.49     4230.59    107.98 o 
   2   7   2    10402.66    10806.34     94.10 o 
   3   7   2     2899.29     2980.77     76.92 o 
   4   7   2      250.91      227.02     31.64 o 
   5   7   2      199.15      174.65     26.81 o 
   6   7   2       30.66       42.73     48.71 o 
   7   7   2      365.34      332.83     68.49 o 
   8   7   2       26.69       62.76     64.90 o 
   9   7   2       41.49       51.92     86.00 o 
 -11   8   2      104.71       39.01    116.62 o 
 -10   8   2      412.16      431.84    110.90 o 
  -9   8   2     3015.44     3067.55     91.07 o 
  -8   8   2     6095.31     6047.39    128.66 o 
  -7   8   2     3082.38     3029.13     66.59 o 
  -6   8   2     2864.36     2924.77     55.71 o 
  -5   8   2       81.99       74.25     37.80 o 
  -4   8   2      193.98      208.81     20.16 o 
  -3   8   2     8337.62     8159.86     55.08 o 
  -2   8   2    31590.92    31020.27    170.55 o 
  -1   8   2    24676.54    24178.95    168.56 o 
   0   8   2    21934.06    23117.63    446.09 o 
   1   8   2     7256.65     7514.79     92.13 o 
   2   8   2     3709.93     3624.98     74.60 o 
   3   8   2     1876.18     1886.18     75.63 o 
   4   8   2     7664.75     7648.72    123.69 o 
   5   8   2     9105.91     9220.79    100.23 o 
   6   8   2     4994.37     4911.10     98.76 o 
   7   8   2     1702.91     1796.35     74.62 o 
   8   8   2     1935.94     1962.12     99.49 o 
   9   8   2      379.54      385.83     90.32 o 
 -11   9   2     2634.74     2754.41    178.64 o 
 -10   9   2     1738.50     1742.35    130.77 o 
  -9   9   2      248.89      242.07     51.20 o 
  -8   9   2      159.94      171.79     52.21 o 
  -7   9   2     4318.95     4449.84     95.76 o 
  -6   9   2    10043.51     9543.14     95.01 o 
  -5   9   2    20955.99    20816.26    193.72 o 
  -4   9   2    27596.34    27294.60    129.27 o 
  -3   9   2    25345.06    25499.46    106.76 o 
  -2   9   2     4945.21     4979.44     38.20 o 
  -1   9   2     1706.54     1738.72     44.18 o 
   0   9   2     3028.81     2701.05    119.24 o 
   1   9   2    14827.99    14655.61    164.17 o 
   2   9   2    42120.50    41470.92    549.23 o 
   3   9   2    28287.26    27581.77    336.63 o 
   4   9   2    20661.88    21173.69    229.20 o 
   5   9   2     6747.15     7012.01    123.55 o 
   6   9   2      224.87      213.35     31.44 o 
   7   9   2     1294.22     1250.05     80.64 o 
   8   9   2     1235.14     1193.78    106.34 o 
   9   9   2     1567.82     1631.96    115.57 o 
 -11  10   2      125.97      125.05    100.06 o 
 -10  10   2     1050.56     1111.02    126.10 o 
  -9  10   2     2121.22     2128.14     82.98 o 
  -8  10   2     1167.85     1261.44     68.56 o 
  -7  10   2     6843.67     6716.19     88.42 o 
  -6  10   2      377.28      360.06     41.67 o 
  -5  10   2        9.19       20.96     28.03 o 
  -4  10   2      342.64      306.80     23.85 o 
  -3  10   2    14062.49    14285.25     94.47 o 
  -2  10   2    12981.79    12724.90     77.58 o 
  -1  10   2    29679.21    29171.97    244.27 o 
   0  10   2    17695.44    18061.13    223.63 o 
   1  10   2    13637.54    14058.35    161.31 o 
   2  10   2      441.09      454.01     44.74 o 
   3  10   2       71.20       95.75     34.96 o 
   4  10   2     1271.04     1200.80     64.76 o 
   5  10   2     6325.71     6261.30    108.17 o 
   6  10   2     6573.59     6532.86    103.81 o 
   7  10   2     1230.92     1399.98     84.19 o 
   8  10   2     1131.08     1119.05    102.07 o 
   9  10   2       50.42      135.52     88.57 o 
 -11  11   2       70.15      105.79    108.22 o 
 -10  11   2       39.87       53.58     95.80 o 
  -9  11   2        0.44       -7.99     53.85 o 
  -8  11   2      110.50      100.48     44.40 o 
  -7  11   2     1306.39     1298.38     48.59 o 
  -6  11   2        1.50       14.03     36.84 o 
  -5  11   2      523.62      600.75     28.50 o 
  -4  11   2      690.55      787.54     37.03 o 
  -3  11   2     6429.76     6954.33     63.77 o 
  -2  11   2       26.76        1.41     26.40 o 
  -1  11   2      154.34      185.43     30.10 o 
   0  11   2     8631.32     9266.76     97.17 o 
   1  11   2     2851.04     3064.77     86.02 o 
   2  11   2     2278.31     2675.45     70.53 o 
   3  11   2      881.51      927.07     51.15 o 
   4  11   2      553.88      593.25     32.67 o 
   5  11   2      661.99      637.20     53.76 o 
   6  11   2      218.40      162.54     37.66 o 
   7  11   2       60.84       90.22     55.86 o 
   8  11   2       64.24       80.77     66.90 o 
   9  11   2      248.96      201.23     80.69 o 
 -11  12   2       13.27       39.91    108.70 o 
 -10  12   2      658.47      665.83     86.27 o 
  -9  12   2     1343.97     1405.00     67.30 o 
  -8  12   2     6011.79     5795.81    101.96 o 
  -7  12   2     2257.44     2178.00     56.80 o 
  -6  12   2     1178.13     1187.31     48.68 o 
  -5  12   2     1266.43     1182.07     34.83 o 
  -4  12   2      207.33      233.49     27.66 o 
  -3  12   2       21.46       70.59     17.82 o 
  -2  12   2     7971.46     8121.00     75.86 o 
  -1  12   2    12413.61    12024.53    135.26 o 
   0  12   2    17385.01    17321.47    120.88 o 
   1  12   2    21248.32    22110.04    168.24 o 
   2  12   2     2901.86     2923.52     75.92 o 
   3  12   2     1138.38     1144.59     57.94 o 
   4  12   2     1485.73     1463.27     47.08 o 
   5  12   2     2343.64     2249.19     74.56 o 
   6  12   2      502.49      592.60     47.27 o 
   7  12   2     2434.56     2272.92     99.23 o 
   8  12   2      386.01      317.22     73.09 o 
   9  12   2      129.36      138.59     73.15 o 
 -11  13   2     2442.55     2560.48    168.15 o 
 -10  13   2     1278.85     1163.48     97.77 o 
  -9  13   2      795.80      862.20     69.09 o 
  -8  13   2      253.93      237.96     48.18 o 
  -7  13   2       59.03       60.21     42.12 o 
  -6  13   2    10114.12    10002.34    131.82 o 
  -5  13   2    12652.58    12404.93    102.47 o 
  -4  13   2    18459.43    18440.45    138.93 o 
  -3  13   2    11907.67    11014.61     67.01 o 
  -2  13   2     5399.81     4847.67     63.49 o 
  -1  13   2     4783.66     5328.03     73.77 o 
   0  13   2     1520.45     1439.07     38.37 o 
   1  13   2    31608.91    31207.19    203.06 o 
   2  13   2    12620.08    12335.61    388.35 o 
   3  13   2    16548.71    16868.50    163.33 o 
   4  13   2     6680.84     6916.02     93.72 o 
   5  13   2     5928.34     5891.51     76.04 o 
   6  13   2      322.19      310.68     65.77 o 
   7  13   2      444.36      372.40     71.22 o 
   8  13   2      772.08      752.45     82.84 o 
   9  13   2     1378.64     1127.39    101.16 o 
 -10  14   2     1599.09     1728.58     99.29 o 
  -9  14   2     2508.63     2541.68     98.85 o 
  -8  14   2     5651.04     5785.17     96.27 o 
  -7  14   2    12845.37    12945.01    128.22 o 
  -6  14   2     1252.02     1265.29     44.16 o 
  -5  14   2     1403.82     1291.56     45.35 o 
  -4  14   2       99.13       95.84     27.81 o 
  -3  14   2     5469.62     5342.85     75.11 o 
  -2  14   2    18874.40    18251.54    116.82 o 
  -1  14   2    18926.76    18186.04    191.31 o 
   0  14   2    20782.18    20603.04    122.01 o 
   1  14   2    16952.89    17429.30    157.99 o 
   2  14   2      179.00      288.05     56.38 o 
   3  14   2     1162.62     1232.76     65.43 o 
   4  14   2     1488.72     1576.34     64.28 o 
   5  14   2     4341.64     4433.06     66.86 o 
   6  14   2     4786.62     4743.96    119.61 o 
   7  14   2     4085.25     3926.36    118.29 o 
   8  14   2     1039.17      963.49     88.38 o 
   9  14   2      366.24      293.91     77.94 o 
 -10  15   2      437.69      509.24     86.18 o 
  -9  15   2      149.61      147.76     61.18 o 
  -8  15   2       37.66       49.04     43.31 o 
  -7  15   2      262.83      273.05     45.05 o 
  -6  15   2      431.35      475.94     40.41 o 
  -5  15   2     1787.20     1793.00     45.81 o 
  -4  15   2     7585.95     7652.90     75.99 o 
  -3  15   2     3349.67     3378.31     70.04 o 
  -2  15   2      996.89      952.50     39.47 o 
  -1  15   2      815.13      849.82     47.62 o 
   0  15   2     2325.06     2520.40     47.14 o 
   1  15   2     2532.60     2511.51     71.17 o 
   2  15   2     2729.72     2812.31     80.12 o 
   3  15   2      839.50      786.74     61.03 o 
   4  15   2      137.47      203.40     41.60 o 
   5  15   2      715.80      701.66     40.15 o 
   6  15   2      373.93      324.52     65.89 o 
   7  15   2        1.06       -1.34     60.92 o 
   8  15   2      198.51      218.81     69.62 o 
 -10  16   2      124.91       91.82     83.52 o 
  -9  16   2       26.86       64.53     74.88 o 
  -8  16   2      720.60      729.78     59.95 o 
  -7  16   2      376.07      385.10     44.37 o 
  -6  16   2       82.67       87.81     34.86 o 
  -5  16   2      166.55      163.40     31.35 o 
  -4  16   2        1.06        9.77     23.85 o 
  -3  16   2       15.66       11.22     33.88 o 
  -2  16   2       74.89       99.73     31.63 o 
  -1  16   2     1399.56     1340.89     51.08 o 
   0  16   2     1688.07     1679.61     39.98 o 
   1  16   2     2618.84     2746.86     69.55 o 
   2  16   2       41.48       52.77     49.97 o 
   3  16   2       43.36       31.04     60.61 o 
   4  16   2        1.59       58.81     42.64 o 
   5  16   2      657.76      669.32     42.91 o 
   6  16   2      148.68      170.56     61.19 o 
   7  16   2      365.35      292.47     67.31 o 
   8  16   2       89.49       92.82     73.19 o 
 -10  17   2     1946.54     1856.09    122.95 o 
  -9  17   2      907.14      895.61     97.21 o 
  -8  17   2      165.06      155.97     64.17 o 
  -7  17   2      841.70      851.16     58.41 o 
  -6  17   2     4525.15     4465.13     78.64 o 
  -5  17   2    11360.04    11296.86    188.29 o 
  -4  17   2     7590.42     7411.89    125.03 o 
  -3  17   2     7474.40     7493.78    131.52 o 
  -2  17   2     1719.35     1678.67     61.02 o 
  -1  17   2      693.88      656.92     44.76 o 
   0  17   2      932.23      880.07     35.52 o 
   1  17   2     5505.50     5718.81     92.48 o 
   2  17   2     9539.54     9627.79    175.19 o 
   3  17   2     9447.21     9509.53    336.09 o 
   4  17   2     3981.48     3929.54    104.28 o 
   5  17   2      284.59      283.17     50.99 o 
   6  17   2       16.52       28.62     58.45 o 
   7  17   2      185.70      221.06     66.03 o 
   8  17   2      409.07      383.12    108.77 o 
 -10  18   2     1580.29     1517.23    117.29 o 
  -9  18   2     4884.93     4908.02    160.01 o 
  -8  18   2     5410.96     5552.52    132.41 o 
  -7  18   2     4817.61     4691.57    119.70 o 
  -6  18   2     2979.53     3051.01     82.08 o 
  -5  18   2      364.02      361.83     35.96 o 
  -4  18   2      691.31      678.17     52.56 o 
  -3  18   2     4640.70     4804.76    109.50 o 
  -2  18   2     7916.52     7599.10    199.87 o 
  -1  18   2    13862.19    13433.35    256.51 o 
   0  18   2    16947.59    16456.27    123.61 o 
   1  18   2     6128.53     6244.71     77.17 o 
   2  18   2      354.61      355.33     52.20 o 
   3  18   2      378.96      427.83     62.04 o 
   4  18   2     4504.11     4596.02    123.59 o 
   5  18   2     3397.14     3395.59     93.57 o 
   6  18   2     2258.49     2474.56     97.66 o 
   7  18   2     2672.10     2634.00    124.85 o 
   8  18   2      982.07     1016.15    203.85 o 
  -9  19   2        8.63       22.14     82.47 o 
  -8  19   2        2.03       -9.90     61.32 o 
  -7  19   2      476.67      421.38     68.29 o 
  -6  19   2      930.83     1048.04     61.71 o 
  -5  19   2     5600.98     5538.68    143.39 o 
  -4  19   2    10491.79    10296.88    164.75 o 
  -3  19   2     6647.07     6697.84    131.89 o 
  -2  19   2     2689.47     2451.27     81.80 o 
  -1  19   2     1538.94     1566.82    109.08 o 
   0  19   2     3219.31     3134.11    190.59 o 
   1  19   2     2017.19     2012.13     49.96 o 
   2  19   2     4122.80     4239.29     92.84 o 
   3  19   2     1687.44     1784.88     98.63 o 
   4  19   2     3290.44     3403.67     88.32 o 
   5  19   2     2584.18     2444.25    107.49 o 
   6  19   2        7.32       26.31     68.27 o 
   7  19   2       46.31       -4.69     78.23 o 
   8  19   2      133.69      140.78    158.80 o 
  -9  20   2        7.76       28.65     77.15 o 
  -8  20   2       16.21       17.42     65.08 o 
  -7  20   2        4.55       26.16     62.63 o 
  -6  20   2      175.48      210.77     50.24 o 
  -5  20   2      892.85      801.08     60.31 o 
  -4  20   2       24.55      -27.86     64.17 o 
  -3  20   2      210.55      148.42     59.60 o 
  -2  20   2       41.68       39.82     45.39 o 
  -1  20   2      630.99      593.51     52.76 o 
   0  20   2      196.44      204.00     32.99 o 
   1  20   2     1224.82     1151.52     56.17 o 
   2  20   2      116.35      100.23     46.75 o 
   3  20   2        0.32        2.35     50.49 o 
   4  20   2      132.33      112.73     52.07 o 
   5  20   2      224.01      167.12     71.70 o 
   6  20   2        0.22        1.09     82.78 o 
   7  20   2       31.00       50.11     74.25 o 
  -9  21   2      299.07      218.91     90.52 o 
  -8  21   2       48.02       40.16     64.17 o 
  -7  21   2     1550.90     1430.93     87.54 o 
  -6  21   2     1586.62     1607.36     85.16 o 
  -5  21   2      419.81      514.07     54.36 o 
  -4  21   2     2571.99     2523.15     99.08 o 
  -3  21   2     4121.79     4032.09    109.02 o 
  -2  21   2     1311.55     1506.75     93.90 o 
  -1  21   2     4782.38     4577.77    164.29 o 
   0  21   2      186.03      405.09    120.24 o 
   1  21   2      442.77      546.31     46.46 o 
   2  21   2     1790.15     1778.38     71.36 o 
   3  21   2     2884.72     2896.58    105.16 o 
   4  21   2     4477.01     4275.68     98.22 o 
   5  21   2      164.61      187.36     62.58 o 
   6  21   2        3.44        0.64     89.66 o 
   7  21   2       19.55       14.01    100.85 o 
  -9  22   2     3288.61     3338.54    150.99 o 
  -8  22   2     3476.07     3532.16    121.47 o 
  -7  22   2     2913.91     2775.88    114.79 o 
  -6  22   2     2097.76     2012.69     94.93 o 
  -5  22   2      119.25       89.47     58.93 o 
  -4  22   2      220.17      195.37     62.98 o 
  -3  22   2     1095.63     1091.12    110.56 o 
  -2  22   2     4952.44     4988.19    138.01 o 
  -1  22   2    20805.37    20934.35    307.52 o 
   0  22   2    29756.32    29896.47    361.98 o 
   1  22   2     3120.56     3054.84     92.54 o 
   2  22   2      621.81      605.13     56.88 o 
   3  22   2       67.08       49.78     52.32 o 
   4  22   2     1243.01     1282.47     69.41 o 
   5  22   2     2737.70     2722.75     95.22 o 
   6  22   2     2741.32     2741.67    114.33 o 
   7  22   2     1757.93     1767.29    125.51 o 
  -8  23   2       45.56       29.79     69.38 o 
  -7  23   2      258.60      276.94     68.34 o 
  -6  23   2      896.76     1051.89     82.85 o 
  -5  23   2     4915.48     4994.85    124.13 o 
  -4  23   2     7344.71     7124.83    151.84 o 
  -3  23   2     2974.33     2917.80    152.67 o 
  -2  23   2     2053.73     1967.67    103.23 o 
  -1  23   2       71.38      528.95    108.32 o 
   0  23   2     4601.69     4809.18    177.27 o 
   1  23   2     3452.05     3572.12     87.39 o 
   2  23   2     4985.22     5239.62    106.66 o 
   3  23   2     7570.30     7767.21    133.84 o 
   4  23   2     2978.59     3014.23     88.49 o 
   5  23   2      371.33      346.32     63.21 o 
   6  23   2        1.31       22.49     66.85 o 
   7  23   2      106.90      153.52     84.14 o 
  -8  24   2      444.97      452.83     79.37 o 
  -7  24   2      329.64      313.31     69.12 o 
  -6  24   2      384.72      513.93     74.52 o 
  -5  24   2       97.95      150.07     66.12 o 
  -4  24   2      672.60      567.98     78.33 o 
  -3  24   2      113.26      131.55    104.07 o 
  -2  24   2      250.18      284.72     75.89 o 
  -1  24   2     2007.79     2025.58    125.17 o 
   0  24   2     1216.25     1428.03    125.75 o 
   1  24   2     1747.59     1535.27    125.80 o 
   2  24   2       47.61       83.40     71.09 o 
   3  24   2       53.10       28.28     52.72 o 
   4  24   2      530.52      506.77     60.23 o 
   5  24   2      285.80      362.35     64.01 o 
   6  24   2      115.20      112.02     80.50 o 
  -8  25   2       25.89       69.46     83.04 o 
  -7  25   2      385.56      295.20     71.13 o 
  -6  25   2      462.88      509.95     71.50 o 
  -5  25   2      221.76      238.61     64.02 o 
  -4  25   2      520.22      503.11     69.18 o 
  -3  25   2     1285.50     1221.33    159.11 o 
  -2  25   2      598.38      590.18     82.83 o 
  -1  25   2     1002.96     1036.26    116.61 o 
   0  25   2       54.15      114.77    102.11 o 
   1  25   2      519.74      447.73     96.16 o 
   2  25   2      521.84      548.45     82.99 o 
   3  25   2      361.31      264.69     66.17 o 
   4  25   2     1219.68     1125.66    157.18 o 
   5  25   2       70.84      141.86     86.11 o 
   6  25   2        0.71      -17.88    111.10 o 
  -7  26   2     1591.20     1615.40    100.56 o 
  -6  26   2      500.57      335.85     92.81 o 
  -5  26   2       36.06        2.25     86.77 o 
  -4  26   2      108.47       61.21    106.74 o 
  -3  26   2      546.21      655.22    114.43 o 
  -2  26   2     1630.23     1806.67    110.47 o 
  -1  26   2     2570.35     2563.87    144.25 o 
   0  26   2     5480.48     5479.17    186.27 o 
   1  26   2     2466.24     2658.53    153.71 o 
   2  26   2      176.86      176.08     94.60 o 
   3  26   2      199.47      154.35     68.52 o 
   4  26   2      942.63      845.77    105.98 o 
   5  26   2     1673.13     1590.42    189.25 o 
  -7  27   2      328.07      253.34     93.53 o 
  -6  27   2     1596.69     1553.17    120.88 o 
  -5  27   2     2690.23     2591.13    140.45 o 
  -4  27   2     4281.70     4027.67    193.39 o 
  -3  27   2     3629.44     3900.65    182.96 o 
  -2  27   2     1676.29     1707.62    139.61 o 
  -1  27   2      119.43      151.97    105.19 o 
   0  27   2      547.74      682.05    112.98 o 
   1  27   2     1982.65     2225.63    149.60 o 
   2  27   2     4036.15     4282.62    181.01 o 
   3  27   2     6038.00     5912.96    148.79 o 
   4  27   2     2736.13     2919.17    143.36 o 
   5  27   2      706.81      760.50    144.89 o 
  -6  28   2      499.72      491.07    100.57 o 
  -5  28   2      247.97      211.05     98.05 o 
  -4  28   2       30.12       -5.53    102.41 o 
  -3  28   2      318.45      331.36     99.41 o 
  -2  28   2     1993.91     2231.65    216.01 o 
  -1  28   2     3561.51     3640.75    172.51 o 
   0  28   2     1597.28     1642.71    150.32 o 
   1  28   2      832.68      902.27    116.32 o 
   2  28   2      201.86      196.19     88.06 o 
   3  28   2      107.11      119.08     83.64 o 
   4  28   2      921.30     1107.65    114.08 o 
  -6  29   2       14.59      -23.71     96.91 o 
  -5  29   2       20.14       26.98     90.13 o 
  -4  29   2        5.14       83.96    114.84 o 
  -3  29   2       27.67       55.37     95.18 o 
  -2  29   2       22.81       89.13    122.90 o 
  -1  29   2        0.00      138.44    108.07 o 
   0  29   2      249.95      331.31    107.69 o 
   1  29   2       37.36       72.64    105.51 o 
   2  29   2        0.03       31.38     79.01 o 
   3  29   2       29.43       31.28     87.02 o 
   4  29   2       83.81       41.27     96.21 o 
  -5  30   2       63.83       44.41     87.71 o 
  -4  30   2       27.40       81.92    115.99 o 
  -3  30   2      192.77      282.77    105.33 o 
  -2  30   2      887.23     1042.68    190.41 o 
  -1  30   2     1303.33     1422.03    190.62 o 
   0  30   2     1695.71     1506.90    142.46 o 
   1  30   2     1200.10     1351.39    141.71 o 
   2  30   2      140.06      115.18     93.61 o 
   3  30   2       41.50      -13.30     90.38 o 
  -4  31   2     3242.29     3649.20    175.74 o 
  -3  31   2     3439.15     3664.23    214.20 o 
  -2  31   2     1609.24     1423.41    190.15 o 
  -1  31   2       69.69      142.48     97.17 o 
   0  31   2      316.92      361.98    110.72 o 
   1  31   2     1605.76     1659.93    124.98 o 
   2  31   2     2567.66     2833.30    149.06 o 
   3  31   2     2164.78     2226.60    175.32 o 
  -3  32   2     1170.65     1221.77    151.45 o 
  -2  32   2     1699.85     1763.55    231.35 o 
  -1  32   2     1916.06     2226.40    168.29 o 
   0  32   2     1861.28     2020.98    211.06 o 
   1  32   2      839.24      869.98    109.72 o 
   2  32   2      377.66      443.37    101.99 o 
  -2  33   2       48.85       40.67    152.02 o 
  -1  33   2        0.29      147.22    158.35 o 
   0  33   2       11.90       69.43     87.97 o 
 -12   1   3      455.57      507.09    121.72 o 
 -11   1   3     1591.44     1565.61    135.46 o 
 -10   1   3     1261.73     1111.93    121.07 o 
  -9   1   3     1122.89     1034.60     70.43 o 
  -8   1   3      641.55      694.62     62.27 o 
  -7   1   3     8984.04     8965.49    110.05 o 
  -6   1   3     7311.08     6947.99     60.83 o 
  -5   1   3    13325.21    14056.46     82.66 o 
  -4   1   3     5287.09     5136.92     44.67 o 
  -3   1   3    67969.80    68789.97    352.82 o 
  -2   1   3    40261.17    40154.45    219.33 o 
  -1   1   3    15662.64    16500.04    112.55 o 
   0   1   3     5085.72     5503.04     38.81 o 
   1   1   3    10135.90    10462.05     85.52 o 
   2   1   3    12123.27    11719.53    164.42 o 
   3   1   3    11758.48    11399.87    411.54 o 
   4   1   3     3886.35     3976.93     74.64 o 
   5   1   3      855.37      879.98     45.29 o 
   6   1   3       16.08       46.27     62.94 o 
   7   1   3      905.82      787.04     79.40 o 
   8   1   3     1168.79     1073.92     92.84 o 
   9   1   3      573.67      462.10     81.91 o 
 -12   2   3      118.29      120.77    114.50 o 
 -11   2   3      180.12      209.28    112.32 o 
 -10   2   3     2428.78     2638.58    168.17 o 
  -9   2   3    11052.05    11252.73    165.80 o 
  -8   2   3    20286.41    20007.06    285.58 o 
  -7   2   3    18179.35    17906.15    190.18 o 
  -6   2   3      408.18      344.08     38.32 o 
  -5   2   3     4170.53     4510.81     51.16 o 
  -4   2   3     8076.26     8172.51     50.98 o 
  -3   2   3    46198.34    45844.28    135.10 o 
  -2   2   3     2081.25     2079.68     22.43 o 
  -1   2   3    70327.37    69254.83    452.01 o 
   0   2   3     2487.12     2429.14     43.72 o 
   1   2   3     3857.99     3896.47     72.16 o 
   2   2   3    10652.87    11272.80    146.67 o 
   3   2   3     1269.18     1178.65     84.28 o 
   4   2   3     1010.81      898.73     32.43 o 
   5   2   3    10412.15    10436.40    126.72 o 
   6   2   3    11030.17    11088.98    221.90 o 
   7   2   3     2523.08     2651.17    109.06 o 
   8   2   3      845.55      938.20     91.56 o 
   9   2   3      121.90      112.45     78.59 o 
 -12   3   3     2235.90     2175.37    168.16 o 
 -11   3   3     2111.06     2211.57    159.09 o 
 -10   3   3     1818.68     1803.82    139.49 o 
  -9   3   3     1539.89     1507.18     68.14 o 
  -8   3   3      182.48      277.27     65.50 o 
  -7   3   3     7533.75     7586.91    105.83 o 
  -6   3   3    22934.25    21840.85    140.18 o 
  -5   3   3    40563.62    39811.73    187.38 o 
  -4   3   3     1693.16     1561.18     29.55 o 
  -3   3   3     4403.38     4843.42     40.29 o 
  -2   3   3      165.16      215.79     19.26 o 
  -1   3   3    11221.77    11778.73     80.50 o 
   0   3   3      271.19      246.49     22.49 o 
   1   3   3     2903.04     2774.77     61.90 o 
   2   3   3     3192.42     3016.21     75.85 o 
   3   3   3    17206.30    16830.95    211.12 o 
   4   3   3     8696.41     8629.97    101.29 o 
   5   3   3     1559.14     1533.69     44.90 o 
   6   3   3       51.15       19.06     66.75 o 
   7   3   3      321.50      372.99     70.01 o 
   8   3   3     1827.79     1981.17    110.20 o 
   9   3   3      961.45      964.45     95.07 o 
 -12   4   3       85.51       89.07    116.95 o 
 -11   4   3        9.63      -18.48     98.40 o 
 -10   4   3      720.55      896.69    118.38 o 
  -9   4   3      273.44      247.19     41.95 o 
  -8   4   3     1367.31     1415.21     62.80 o 
  -7   4   3     3684.68     3686.93     66.19 o 
  -6   4   3     4042.54     4086.96     55.92 o 
  -5   4   3       26.07       69.01     19.05 o 
  -4   4   3        2.91       28.63     18.89 o 
  -3   4   3     1800.64     1963.91     25.36 o 
  -2   4   3     3876.94     3986.55     47.34 o 
  -1   4   3     5547.59     5917.31     63.02 o 
   0   4   3     3607.99     3732.11     52.34 o 
   1   4   3       41.58       30.47     22.31 o 
   2   4   3       38.34       88.23     44.45 o 
   3   4   3        1.24       22.45     59.83 o 
   4   4   3     2173.33     2118.91     74.58 o 
   5   4   3     1432.63     1415.70     64.56 o 
   6   4   3      705.49      696.28     73.67 o 
   7   4   3      913.57      825.22     80.89 o 
   8   4   3      426.35      448.84     82.04 o 
   9   4   3        7.64       26.03     77.51 o 
 -12   5   3      617.19      641.62    133.94 o 
 -11   5   3      545.31      502.15    101.80 o 
 -10   5   3      289.11      417.98    131.64 o 
  -9   5   3       52.54       76.68     47.46 o 
  -8   5   3     2356.06     2312.87     64.66 o 
  -7   5   3     6323.94     6327.82     74.80 o 
  -6   5   3     1511.31     1570.52     43.90 o 
  -5   5   3     3070.84     3095.79     37.22 o 
  -4   5   3      733.93      718.44     20.42 o 
  -3   5   3       20.18       37.79     15.02 o 
  -2   5   3      673.34      722.29     29.18 o 
  -1   5   3     4148.07     4382.84     59.41 o 
   0   5   3     2256.24     2405.31    109.72 o 
   1   5   3     3232.91     3140.89     99.52 o 
   2   5   3     8146.53     8323.73    204.03 o 
   3   5   3     1605.49     1518.68     87.34 o 
   4   5   3     2767.31     2721.37     83.19 o 
   5   5   3      826.18      768.02     61.60 o 
   6   5   3      296.09      342.03     54.29 o 
   7   5   3       43.15      118.97     65.98 o 
   8   5   3      367.09      289.11     74.53 o 
   9   5   3      316.45      241.03     98.76 o 
 -12   6   3        8.61      -21.28    107.95 o 
 -11   6   3      138.85      229.98     98.57 o 
 -10   6   3     1712.50     1888.47     95.73 o 
  -9   6   3     4663.92     4760.00    121.06 o 
  -8   6   3    11664.93    11534.33    118.64 o 
  -7   6   3     8496.46     8557.71     84.84 o 
  -6   6   3     2109.24     2083.78     47.29 o 
  -5   6   3      639.12      715.52     33.10 o 
  -4   6   3     8965.93     8992.05     50.73 o 
  -3   6   3    17085.36    16927.40     69.34 o 
  -2   6   3    11729.89    11555.42    109.25 o 
  -1   6   3    13248.18    13321.49    111.54 o 
   0   6   3    37447.34    36394.41    189.76 o 
   1   6   3    20251.37    20855.68    404.17 o 
   2   6   3     1798.89     1570.88    121.55 o 
   3   6   3     5902.04     6239.94    172.31 o 
   4   6   3     3514.68     3429.06     93.76 o 
   5   6   3    10379.85    10179.78    138.13 o 
   6   6   3    14279.65    14201.38    155.61 o 
   7   6   3     3773.26     3703.62    119.35 o 
   8   6   3      380.41      310.29     74.73 o 
   9   6   3      251.38      243.26    125.20 o 
 -12   7   3     2423.51     2600.67    174.73 o 
 -11   7   3     1787.77     1922.11    143.17 o 
 -10   7   3     1543.84     1577.01     90.49 o 
  -9   7   3      697.00      662.81     61.05 o 
  -8   7   3      394.19      406.13     43.82 o 
  -7   7   3     7654.79     7688.86    124.98 o 
  -6   7   3    22553.16    22159.74    170.90 o 
  -5   7   3    26470.35    25911.80    142.49 o 
  -4   7   3    31281.75    30697.94    177.54 o 
  -3   7   3    11384.31    11509.38     56.79 o 
  -2   7   3     4271.56     4176.12     46.91 o 
  -1   7   3      953.29      869.38     51.45 o 
   0   7   3     6000.19     5692.11    111.53 o 
   1   7   3    26319.86    26389.13    177.75 o 
   2   7   3    59495.66    58577.68    806.12 o 
   3   7   3    31147.27    30843.41    547.72 o 
   4   7   3    12931.69    12803.97    176.03 o 
   5   7   3     1807.68     1914.47     80.21 o 
   6   7   3      820.84      777.46     63.77 o 
   7   7   3      530.31      535.01     74.97 o 
   8   7   3     1288.12     1263.07     94.20 o 
   9   7   3     1671.38     1687.60    155.07 o 
 -12   8   3       73.88       43.63    110.01 o 
 -11   8   3      277.38      310.25    107.56 o 
 -10   8   3     1067.40     1059.76     71.75 o 
  -9   8   3     3817.89     3885.92    100.53 o 
  -8   8   3     2951.11     3030.94    101.68 o 
  -7   8   3      659.51      693.96     54.66 o 
  -6   8   3      365.95      372.60     24.27 o 
  -5   8   3      106.68      126.15     22.00 o 
  -4   8   3     1380.19     1288.83     24.33 o 
  -3   8   3    26789.14    27750.40    100.26 o 
  -2   8   3    26119.57    26126.22    186.68 o 
  -1   8   3    10336.24     9925.68     94.38 o 
   0   8   3     9720.70     9726.17    127.55 o 
   1   8   3     2976.53     2925.84     63.64 o 
   2   8   3      338.30      356.26     35.02 o 
   3   8   3      717.29      609.71     62.66 o 
   4   8   3     2828.22     2621.90     86.29 o 
   5   8   3     3721.08     3682.66     98.29 o 
   6   8   3      660.96      740.94     60.71 o 
   7   8   3     1181.82     1150.90     86.82 o 
   8   8   3      179.46      157.08     74.63 o 
   9   8   3       41.03       48.41    117.53 o 
 -11   9   3        4.61       51.38     87.23 o 
 -10   9   3      102.55       80.44     52.59 o 
  -9   9   3        0.77        6.18     49.40 o 
  -8   9   3      807.46      715.62     63.40 o 
  -7   9   3     3432.89     3396.78     85.88 o 
  -6   9   3      350.01      369.10     23.02 o 
  -5   9   3      592.72      670.58     27.66 o 
  -4   9   3       30.23       30.72     18.09 o 
  -3   9   3     1292.58     1420.64     26.78 o 
  -2   9   3     1052.35     1141.24     32.03 o 
  -1   9   3     1213.74     1273.14     45.80 o 
   0   9   3      363.86      443.83     51.73 o 
   1   9   3     4552.84     5325.51     99.90 o 
   2   9   3     1634.30     1644.05     70.29 o 
   3   9   3       74.76       59.80     15.61 o 
   4   9   3      179.17      195.38     34.22 o 
   5   9   3       89.18      124.37     67.47 o 
   6   9   3      536.36      460.74     74.54 o 
   7   9   3       62.29       72.59     82.16 o 
   8   9   3        2.02       34.03     88.19 o 
   9   9   3       13.05        5.86    113.32 o 
 -11  10   3       76.58       40.04    103.41 o 
 -10  10   3     1046.70     1081.80     85.77 o 
  -9  10   3     2323.71     2444.40     87.16 o 
  -8  10   3    15612.62    15651.26    173.43 o 
  -7  10   3     4426.24     4303.04     52.34 o 
  -6  10   3      481.33      465.98     31.63 o 
  -5  10   3       73.18       55.71     18.68 o 
  -4  10   3       35.30       28.71     20.50 o 
  -3  10   3       62.58       50.05     19.12 o 
  -2  10   3    26207.41    26762.41    107.47 o 
  -1  10   3    31195.01    30754.51    219.69 o 
   0  10   3    18897.94    19633.16    255.38 o 
   1  10   3    17023.24    17050.42    177.07 o 
   2  10   3        4.77       26.10     38.72 o 
   3  10   3     2099.87     2123.94     52.00 o 
   4  10   3     5735.65     5729.44    143.88 o 
   5  10   3     2634.44     2544.00     58.76 o 
   6  10   3     4179.98     3985.68    115.66 o 
   7  10   3     1835.56     1780.73    118.08 o 
   8  10   3      153.56      219.22     85.87 o 
 -11  11   3     2070.78     2229.39    121.90 o 
 -10  11   3      707.83      687.49     83.39 o 
  -9  11   3        3.40        9.38     42.47 o 
  -8  11   3      352.28      355.88     48.46 o 
  -7  11   3     3179.26     3217.78     49.01 o 
  -6  11   3    12124.88    11871.75     91.95 o 
  -5  11   3    18787.84    18446.07    119.88 o 
  -4  11   3    38348.56    37959.09    160.91 o 
  -3  11   3    11952.50    11668.97     70.02 o 
  -2  11   3     3191.17     3086.94     40.08 o 
  -1  11   3      210.31      261.35     43.50 o 
   0  11   3     2945.95     2832.68     99.25 o 
   1  11   3     9431.42     8798.45    137.96 o 
   2  11   3    19503.85    19070.56    184.55 o 
   3  11   3    20486.36    20685.54    164.32 o 
   4  11   3     7764.58     7949.15    123.17 o 
   5  11   3     1983.31     2051.77     60.77 o 
   6  11   3     2358.29     2113.14     85.97 o 
   7  11   3      807.15      763.66     85.59 o 
   8  11   3     1758.25     1723.65    103.03 o 
 -11  12   3      721.73      724.46     97.66 o 
 -10  12   3     1953.42     1991.35     94.31 o 
  -9  12   3     4007.42     4161.35     96.37 o 
  -8  12   3    10992.53    11157.40    120.57 o 
  -7  12   3     7462.73     7313.96     73.40 o 
  -6  12   3      416.05      369.78     32.23 o 
  -5  12   3       16.83        4.27     20.61 o 
  -4  12   3      165.85      122.73     23.92 o 
  -3  12   3    26771.80    26406.16    132.56 o 
  -2  12   3    15062.23    14179.88    165.90 o 
  -1  12   3     9355.32     8611.94    181.77 o 
   0  12   3    19081.90    18675.73    206.96 o 
   1  12   3    25362.87    26755.27    304.67 o 
   2  12   3       27.10       23.44     41.01 o 
   3  12   3      134.98      149.85     39.34 o 
   4  12   3     3418.66     3517.04     94.16 o 
   5  12   3     3575.50     3671.58    114.17 o 
   6  12   3     4684.41     4649.21    112.75 o 
   7  12   3     3831.20     3557.20    124.54 o 
   8  12   3     1201.73     1149.90     99.45 o 
 -11  13   3      236.93      405.58     82.80 o 
 -10  13   3       54.39       42.46     60.75 o 
  -9  13   3        1.51      -20.18     50.10 o 
  -8  13   3      191.60      213.33     44.85 o 
  -7  13   3     1831.23     1784.85     58.38 o 
  -6  13   3      230.00      261.94     36.37 o 
  -5  13   3      809.45      820.55     29.65 o 
  -4  13   3      438.13      486.91     30.04 o 
  -3  13   3       64.34      119.26     28.62 o 
  -2  13   3     3346.40     3540.95     89.42 o 
  -1  13   3     4376.39     4791.14     86.15 o 
   0  13   3      622.32      683.29     68.41 o 
   1  13   3        9.76       28.62     50.92 o 
   2  13   3      661.82      655.76     61.85 o 
   3  13   3      218.02      199.68     42.86 o 
   4  13   3     1227.42     1233.76     50.86 o 
   5  13   3      211.64      173.39     45.81 o 
   6  13   3     1249.95     1167.72     83.40 o 
   7  13   3       47.26      116.21     74.22 o 
   8  13   3       95.24      104.85     79.59 o 
 -11  14   3        1.49      -16.64    100.80 o 
 -10  14   3      150.33      175.79     62.48 o 
  -9  14   3      538.61      649.18     57.89 o 
  -8  14   3     1216.42     1175.39     53.65 o 
  -7  14   3     1084.07     1014.29     50.13 o 
  -6  14   3      337.11      316.67     33.42 o 
  -5  14   3      548.05      561.23     28.45 o 
  -4  14   3     2810.65     2969.07     48.78 o 
  -3  14   3      111.30       48.17     27.38 o 
  -2  14   3     4909.24     4947.48     75.46 o 
  -1  14   3     4095.30     3968.57     55.36 o 
   0  14   3      481.39      559.54     49.83 o 
   1  14   3      217.86      245.41     48.91 o 
   2  14   3     2633.29     2672.33     80.02 o 
   3  14   3       20.79       42.17     43.64 o 
   4  14   3      324.52      363.69     36.49 o 
   5  14   3     2723.30     2805.25     92.95 o 
   6  14   3       15.75       63.39     59.42 o 
   7  14   3      183.80      146.67     75.48 o 
   8  14   3       11.96       24.41     74.92 o 
 -11  15   3     2249.25     2354.38    161.79 o 
 -10  15   3      727.37      710.78     89.70 o 
  -9  15   3      185.07      208.13     51.63 o 
  -8  15   3      134.43      149.05     46.61 o 
  -7  15   3     1626.58     1616.02     64.79 o 
  -6  15   3     8846.54     8641.37     82.49 o 
  -5  15   3     8771.91     8749.42     86.80 o 
  -4  15   3    11577.90    11816.44    121.44 o 
  -3  15   3    10568.71    10758.54     96.05 o 
  -2  15   3     3043.94     2857.47    102.11 o 
  -1  15   3     1364.80     1490.19     37.88 o 
   0  15   3     5701.91     5589.42    112.65 o 
   1  15   3    13614.44    13671.39    193.59 o 
   2  15   3     7676.17     7875.95    321.68 o 
   3  15   3     7555.68     7519.46    122.82 o 
   4  15   3     2500.56     2491.97     72.42 o 
   5  15   3     1826.22     1760.81     76.46 o 
   6  15   3       35.45       83.01     62.44 o 
   7  15   3     1067.07      952.70     88.03 o 
   8  15   3      723.20      841.81     93.84 o 
 -10  16   3     1428.98     1385.32    103.65 o 
  -9  16   3     2010.06     2136.54     95.08 o 
  -8  16   3     4144.56     4257.35     99.54 o 
  -7  16   3     6586.03     6849.27    109.50 o 
  -6  16   3     1471.11     1401.24     48.89 o 
  -5  16   3      883.48      843.97     43.00 o 
  -4  16   3      270.34      313.09     41.72 o 
  -3  16   3     6337.39     6175.46    105.26 o 
  -2  16   3    14373.31    14311.70    119.63 o 
  -1  16   3    19956.07    19179.54    215.62 o 
   0  16   3    17552.99    16878.82    202.09 o 
   1  16   3     3202.25     3251.57     87.67 o 
   2  16   3      136.43      125.70     56.91 o 
   3  16   3     1635.18     1536.97     72.02 o 
   4  16   3     6688.62     6761.54    103.83 o 
   5  16   3     6480.70     6536.27    125.13 o 
   6  16   3     1762.16     1813.88     93.97 o 
   7  16   3     2012.05     1982.77    131.83 o 
   8  16   3      811.60      691.23    103.58 o 
 -10  17   3       87.59       78.88     79.68 o 
  -9  17   3      571.77      561.77     70.12 o 
  -8  17   3       24.57       -0.11     56.75 o 
  -7  17   3      703.15      704.02     53.55 o 
  -6  17   3     1030.21     1064.49     46.21 o 
  -5  17   3     2747.53     2780.74     53.90 o 
  -4  17   3     5510.56     5517.72     97.04 o 
  -3  17   3     2509.41     2558.13     62.12 o 
  -2  17   3      723.23      823.29     73.47 o 
  -1  17   3      306.82      290.41     24.22 o 
   0  17   3     1611.25     1470.64     47.14 o 
   1  17   3     2774.87     2699.86     80.15 o 
   2  17   3     3352.81     3407.62     94.79 o 
   3  17   3     2965.54     2816.59    102.77 o 
   4  17   3     3686.98     3806.19    107.43 o 
   5  17   3      537.26      474.94     82.21 o 
   6  17   3      390.53      325.33     69.97 o 
   7  17   3       30.31       92.43     73.51 o 
 -10  18   3       11.35      -10.74     81.40 o 
  -9  18   3       38.74       71.74     59.88 o 
  -8  18   3       86.88       56.50     60.05 o 
  -7  18   3       22.70        3.59     55.44 o 
  -6  18   3      760.90      785.51     55.10 o 
  -5  18   3       10.68        6.88     26.21 o 
  -4  18   3       63.20       31.03     40.69 o 
  -3  18   3        1.60       -0.41     55.42 o 
  -2  18   3       12.29       20.36     40.13 o 
  -1  18   3       15.40       47.07     40.13 o 
   0  18   3      184.36      199.69     32.30 o 
   1  18   3        0.37       21.59     44.25 o 
   2  18   3        0.59        6.66     51.75 o 
   3  18   3       32.45       41.20     61.63 o 
   4  18   3     1550.61     1420.40     75.00 o 
   5  18   3      484.70      419.74     65.78 o 
   6  18   3       35.56       81.30     74.39 o 
   7  18   3       92.89       78.26     79.68 o 
 -10  19   3      858.19      873.40    100.07 o 
  -9  19   3       36.20       96.45     64.33 o 
  -8  19   3      289.62      329.99     66.22 o 
  -7  19   3      834.83      730.94     70.69 o 
  -6  19   3     2536.14     2490.94     74.86 o 
  -5  19   3     4845.48     4820.64    113.10 o 
  -4  19   3     7110.31     7215.60    130.94 o 
  -3  19   3     2772.89     2734.21    101.89 o 
  -2  19   3      530.88      503.71     57.11 o 
  -1  19   3       11.02       11.78     41.26 o 
   0  19   3     5061.22     4861.39     70.34 o 
   1  19   3     4208.60     4238.53     91.56 o 
   2  19   3     4707.74     4688.52    109.74 o 
   3  19   3     3525.81     3665.38    101.47 o 
   4  19   3     3166.34     2920.91     98.35 o 
   5  19   3      605.38      626.15     83.64 o 
   6  19   3       11.34       23.44     71.99 o 
   7  19   3       66.33       34.45     82.12 o 
 -10  20   3     3519.42     3382.85    153.38 o 
  -9  20   3     2653.43     2805.25    110.05 o 
  -8  20   3     2775.65     2874.61    108.62 o 
  -7  20   3     4139.80     4145.71    119.67 o 
  -6  20   3     1390.18     1448.89     81.55 o 
  -5  20   3      163.58       84.09     62.22 o 
  -4  20   3     1693.10     1693.87     80.03 o 
  -3  20   3     6712.83     6721.79    145.24 o 
  -2  20   3    11024.56    10457.90    230.57 o 
  -1  20   3     4817.66     4846.38    179.92 o 
   0  20   3     4242.31     4314.67    118.27 o 
   1  20   3     2281.66     2434.95     84.13 o 
   2  20   3        4.19      -15.69     48.07 o 
   3  20   3      524.77      530.77     61.50 o 
   4  20   3     2938.68     2772.03    142.17 o 
   5  20   3     1295.44     1489.47    121.77 o 
   6  20   3     2460.55     2575.66    126.75 o 
   7  20   3     1408.26     1227.64    110.26 o 
  -9  21   3      114.64      170.43     70.41 o 
  -8  21   3        3.19       16.88     61.86 o 
  -7  21   3     1085.70     1102.76    112.77 o 
  -6  21   3     3834.61     3713.79    112.53 o 
  -5  21   3    10942.30    10385.54    220.23 o 
  -4  21   3     8130.19     8260.97    187.63 o 
  -3  21   3     7615.41     7230.76    157.61 o 
  -2  21   3     2177.61     2147.93    122.40 o 
  -1  21   3       67.16       78.12     87.42 o 
   0  21   3     2950.38     2850.78     67.26 o 
   1  21   3     2309.04     2394.37     76.17 o 
   2  21   3     4822.42     4995.56    130.92 o 
   3  21   3     3190.30     3237.57     92.54 o 
   4  21   3     2007.34     1849.35    105.73 o 
   5  21   3      450.33      348.34     95.40 o 
   6  21   3        9.55      -13.71     95.05 o 
  -9  22   3        3.27       20.45     81.49 o 
  -8  22   3      114.52      122.96     64.45 o 
  -7  22   3       65.14      131.37     62.89 o 
  -6  22   3       49.52       56.06     60.12 o 
  -5  22   3     1796.42     1547.31     88.03 o 
  -4  22   3      850.61      789.08     70.69 o 
  -3  22   3       11.68        7.87     74.33 o 
  -2  22   3     1282.55     1081.83    107.72 o 
  -1  22   3     5436.61     5260.96    167.86 o 
   0  22   3       11.96       -1.83     29.52 o 
   1  22   3      107.06      150.88     45.44 o 
   2  22   3       50.22       48.75     50.68 o 
   3  22   3      513.81      544.74     60.89 o 
   4  22   3      760.77      545.02     81.49 o 
   5  22   3      160.81      176.37     72.98 o 
   6  22   3      119.22      104.53     94.63 o 
  -9  23   3        3.45       61.30     74.20 o 
  -8  23   3       69.75      105.31     67.91 o 
  -7  23   3      491.06      473.27     72.37 o 
  -6  23   3     1122.65     1115.75     81.03 o 
  -5  23   3      954.42     1069.10     77.61 o 
  -4  23   3     5925.57     5658.63    123.18 o 
  -3  23   3       27.58       55.11     65.48 o 
  -2  23   3      462.61      527.30    103.27 o 
  -1  23   3      421.24      375.76    106.51 o 
   0  23   3      146.47      132.71     96.24 o 
   1  23   3      366.92      403.58     49.72 o 
   2  23   3     1467.45     1519.01     80.53 o 
   3  23   3     1458.40     1517.27     77.54 o 
   4  23   3      839.17      756.68     79.14 o 
   5  23   3       66.94       67.09     66.02 o 
   6  23   3        4.03       14.56     77.25 o 
  -8  24   3     1991.86     1949.34    102.83 o 
  -7  24   3     1944.09     1820.80     96.87 o 
  -6  24   3     1732.77     1651.32     92.92 o 
  -5  24   3       13.70       -9.09     59.99 o 
  -4  24   3      933.39     1072.42    124.53 o 
  -3  24   3     5269.75     5378.96    146.66 o 
  -2  24   3     8460.29     8491.62    216.79 o 
  -1  24   3    10893.88    11282.08    247.84 o 
   0  24   3    17079.37    16446.75    291.34 o 
   1  24   3     2878.64     2822.03    175.61 o 
   2  24   3       41.86       63.56     71.34 o 
   3  24   3      720.72      606.40     65.14 o 
   4  24   3      871.46      948.11     81.60 o 
   5  24   3     1537.93     1664.12     96.57 o 
   6  24   3     1392.95     1420.33    138.51 o 
  -8  25   3      120.82      209.45     71.75 o 
  -7  25   3      969.41      953.08     84.00 o 
  -6  25   3     2056.89     2135.21    101.19 o 
  -5  25   3     3869.02     4062.01    158.72 o 
  -4  25   3     6790.82     6820.34    230.66 o 
  -3  25   3     4528.45     4563.01    146.16 o 
  -2  25   3      388.19      657.25    103.76 o 
  -1  25   3     2613.24     2677.11    165.16 o 
   0  25   3     1993.67     2087.07    144.03 o 
   1  25   3     5153.10     5651.29    190.00 o 
   2  25   3     5807.80     5962.35    206.73 o 
   3  25   3     3647.61     3626.22    130.51 o 
   4  25   3     1053.87     1020.76    101.37 o 
   5  25   3      287.06      350.92     97.92 o 
  -8  26   3      514.32      460.51     81.89 o 
  -7  26   3      287.79      328.36     74.38 o 
  -6  26   3      127.55      174.99     69.70 o 
  -5  26   3       54.54       90.88     85.93 o 
  -4  26   3      140.77      138.89     94.56 o 
  -3  26   3      876.81      919.86    125.41 o 
  -2  26   3     2187.82     2037.62    132.58 o 
  -1  26   3     3731.63     3760.62    166.49 o 
   0  26   3      926.69     1207.79    120.82 o 
   1  26   3      151.00      314.02    108.71 o 
   2  26   3       41.64       31.58     73.18 o 
   3  26   3      461.59      412.00     73.48 o 
   4  26   3      190.83      270.48     84.04 o 
   5  26   3      586.30      705.94     98.13 o 
  -7  27   3      167.93      168.82     92.81 o 
  -6  27   3      165.39      126.79     83.99 o 
  -5  27   3       93.47      107.39     81.23 o 
  -4  27   3      360.22      382.10     92.88 o 
  -3  27   3      121.39      215.25    110.37 o 
  -2  27   3      354.25      342.10    101.53 o 
  -1  27   3        7.19       43.02    101.36 o 
   0  27   3       58.10      126.86     98.56 o 
   1  27   3        2.11       20.66     96.89 o 
   2  27   3        5.81       33.35     74.82 o 
   3  27   3       59.81       58.74     81.62 o 
   4  27   3       66.78      120.49     87.91 o 
  -7  28   3      788.25      702.21    113.27 o 
  -6  28   3      177.42      167.05     90.11 o 
  -5  28   3       12.47       -2.59     88.26 o 
  -4  28   3       61.84      156.58     91.00 o 
  -3  28   3     1062.12      923.59    168.00 o 
  -2  28   3     1711.25     1760.87    136.79 o 
  -1  28   3     2246.28     2542.92    151.60 o 
   0  28   3     1975.15     1843.51    138.29 o 
   1  28   3      535.83      556.93    112.08 o 
   2  28   3       30.51      -30.71     90.39 o 
   3  28   3      197.83      159.81     95.38 o 
   4  28   3      508.24      488.46    101.17 o 
  -6  29   3     1189.26     1389.41    126.73 o 
  -5  29   3     3404.09     3543.97    163.52 o 
  -4  29   3     3715.25     3845.54    161.61 o 
  -3  29   3     2612.16     2999.86    253.69 o 
  -2  29   3       84.95      112.64     99.50 o 
  -1  29   3       88.76      188.75     99.22 o 
   0  29   3     1099.42     1060.61    135.06 o 
   1  29   3     3124.44     3301.63    178.30 o 
   2  29   3     3410.79     3579.09    243.52 o 
   3  29   3     1879.42     1929.29    131.06 o 
  -5  30   3        7.46       67.64     99.30 o 
  -4  30   3      434.16      555.19    112.46 o 
  -3  30   3     1046.62      942.12    171.12 o 
  -2  30   3     2053.32     1996.24    153.37 o 
  -1  30   3     2988.42     2981.76    167.23 o 
   0  30   3     1637.82     1739.56    146.35 o 
   1  30   3      519.52      346.53    102.88 o 
   2  30   3        3.78        2.70     83.01 o 
   3  30   3      170.37      203.71    127.21 o 
  -5  31   3       98.16       90.21     98.48 o 
  -4  31   3      120.24      200.10     99.10 o 
  -3  31   3      201.04      331.60    176.60 o 
  -2  31   3       74.45      118.17    106.85 o 
  -1  31   3        3.79       85.88    107.50 o 
   0  31   3       16.11       -4.62    100.90 o 
   1  31   3       64.21      -22.46    110.07 o 
   2  31   3      334.03      411.48     95.07 o 
  -4  32   3      273.70      323.95    140.89 o 
  -3  32   3      165.26      200.14    148.43 o 
  -2  32   3      503.74      548.13    171.12 o 
  -1  32   3      596.77      703.95    124.09 o 
   0  32   3      507.24      501.51    116.52 o 
   1  32   3      121.22      214.93    116.55 o 
 -12   0   4        2.73      -16.77    165.48 o 
 -11   0   4      139.10      238.64    159.35 o 
 -10   0   4    11405.47    11620.32    365.52 o 
  -9   0   4    11495.09    11599.90    335.24 o 
  -8   0   4     6093.25     6287.28     95.89 o 
  -7   0   4     8253.93     8036.08    157.37 o 
  -6   0   4    24897.58    25975.12    300.83 o 
  -5   0   4    28966.23    30728.58    180.23 o 
  -4   0   4     2602.27     2340.45     58.69 o 
  -3   0   4     1098.08      935.03     39.43 o 
  -2   0   4      194.97      349.29     34.09 o 
  -1   0   4   156301.03   145114.17   1376.91 o 
   0   0   4    32082.75    32385.50    145.60 o 
   1   0   4    19570.63    20618.15    218.11 o 
   3   0   4    10423.79    10142.48    262.07 o 
   4   0   4     4113.94     3970.56     69.95 o 
   5   0   4     7219.64     7135.56    270.23 o 
   6   0   4     4599.18     4708.46    187.98 o 
   7   0   4     2127.25     2130.48    152.13 o 
   8   0   4      542.32      638.55    135.12 o 
 -12   1   4     1766.51     1626.30    154.49 o 
 -11   1   4     1690.03     1728.26    144.99 o 
 -10   1   4      705.90      767.28    109.07 o 
  -9   1   4      309.39      343.43     52.88 o 
  -8   1   4     1923.57     1889.02     60.68 o 
  -7   1   4     2884.49     2944.68     62.48 o 
  -6   1   4      855.23      672.46     35.68 o 
  -5   1   4    11908.44    11577.81     67.01 o 
  -4   1   4    20262.56    20008.64     81.54 o 
  -3   1   4    11740.67    12041.53     83.12 o 
  -2   1   4     2162.26     2171.23     28.60 o 
  -1   1   4   112529.90   108429.54    800.35 o 
   0   1   4     1912.26     2135.40     30.73 o 
   1   1   4     6942.06     6620.05    129.25 o 
   2   1   4    11611.68    11553.40     90.99 o 
   3   1   4    19018.83    19225.54    201.32 o 
   4   1   4      147.40      170.88     32.59 o 
   5   1   4       26.60       74.93     85.30 o 
   6   1   4      229.88      215.26     69.02 o 
   7   1   4     1062.38      903.78     89.59 o 
   8   1   4     1590.27     1599.76    108.98 o 
 -12   2   4      115.42       58.87    114.25 o 
 -11   2   4      163.01      127.57     98.10 o 
 -10   2   4      330.96      380.97     96.21 o 
  -9   2   4      746.78      742.67     54.47 o 
  -8   2   4     1618.17     1517.98     80.72 o 
  -7   2   4       27.35       39.57     49.83 o 
  -6   2   4      224.04      286.11     33.08 o 
  -5   2   4     1732.73     1858.75     35.08 o 
  -4   2   4     3205.70     3357.57     43.21 o 
  -3   2   4    14437.67    14371.71     63.42 o 
  -2   2   4     2616.94     2650.25     41.72 o 
  -1   2   4    32153.89    32981.02    142.51 o 
   0   2   4     1066.42     1182.71     28.21 o 
   1   2   4     2128.80     2148.44     38.18 o 
   2   2   4     3099.37     3342.60     64.22 o 
   3   2   4      408.22      349.15     32.08 o 
   4   2   4       36.06       52.60     41.57 o 
   5   2   4      146.35      181.49     71.31 o 
   6   2   4        1.64       16.72     80.61 o 
   7   2   4       67.58       90.33     68.78 o 
   8   2   4      185.26      201.84     82.38 o 
 -12   3   4     1460.26     1407.60    144.39 o 
 -11   3   4      868.35      884.39    113.64 o 
 -10   3   4      553.71      549.16    109.59 o 
  -9   3   4      430.74      345.69     52.58 o 
  -8   3   4     2008.27     1970.86    110.38 o 
  -7   3   4     1973.35     2054.69     78.12 o 
  -6   3   4     8358.63     8402.93    119.21 o 
  -5   3   4    14452.93    14990.29    130.99 o 
  -4   3   4    17930.42    18785.08     77.84 o 
  -3   3   4    11260.25    11749.74     55.12 o 
  -2   3   4    12669.90    13385.93     76.19 o 
  -1   3   4     3386.56     3483.06     47.97 o 
   0   3   4     4343.82     4339.61     52.13 o 
   1   3   4      162.45      140.78     17.97 o 
   2   3   4     3430.84     3230.01     94.59 o 
   3   3   4     2098.44     2001.06     61.57 o 
   4   3   4     8703.03     8289.91    145.01 o 
   5   3   4      520.66      582.00     55.25 o 
   6   3   4      346.81      310.63     70.63 o 
   7   3   4      246.83      247.50     74.70 o 
   8   3   4      303.18      311.75     76.31 o 
 -12   4   4       31.20       56.66    107.84 o 
 -11   4   4     1020.63     1024.44    128.20 o 
 -10   4   4     7008.73     7147.64    158.23 o 
  -9   4   4    11431.22    11440.18    138.08 o 
  -8   4   4    12729.60    12771.54    132.05 o 
  -7   4   4     7761.83     7545.05     80.17 o 
  -6   4   4     1680.47     1705.41     48.95 o 
  -5   4   4     4625.00     4716.00     58.97 o 
  -4   4   4    42857.91    42849.12    126.02 o 
  -3   4   4     7315.26     7068.79     44.69 o 
  -2   4   4    15337.37    15290.21    121.78 o 
  -1   4   4     8277.62     8075.72     80.39 o 
   0   4   4    28877.28    28595.09    209.34 o 
   1   4   4     9339.31     9533.75     86.12 o 
   2   4   4        1.10        3.27     66.76 o 
   3   4   4    11514.31    11360.97    194.90 o 
   4   4   4     7556.31     7437.32    138.21 o 
   5   4   4     9215.06     9023.37    139.23 o 
   6   4   4     3529.16     3479.27    147.88 o 
   7   4   4     2458.28     2323.31     98.27 o 
   8   4   4      246.15      241.90     86.53 o 
 -12   5   4     1861.58     2204.88    165.02 o 
 -11   5   4     2582.27     2548.86    233.62 o 
 -10   5   4     1965.25     1847.27     95.45 o 
  -9   5   4        0.32       38.22     60.68 o 
  -8   5   4     2864.30     2811.96     68.95 o 
  -7   5   4     3786.16     3946.69     58.85 o 
  -6   5   4    20688.47    20305.13    222.74 o 
  -5   5   4    25031.63    24873.95    150.37 o 
  -4   5   4    12878.08    12232.95     60.64 o 
  -3   5   4    12014.14    11902.93     58.09 o 
  -2   5   4       97.62      164.77     23.51 o 
  -1   5   4     7086.75     7413.58     71.69 o 
   0   5   4    12392.03    12130.69     93.51 o 
   1   5   4    15750.70    15462.31    264.12 o 
   2   5   4    26305.29    25845.73    266.59 o 
   3   5   4    15424.47    15797.74    319.45 o 
   4   5   4     1751.89     1782.06     84.57 o 
   5   5   4       26.14       53.67     55.67 o 
   6   5   4        2.06        6.62     80.57 o 
   7   5   4     1139.46     1132.90     93.38 o 
   8   5   4     1894.59     1838.18    108.62 o 
 -12   6   4       30.94       30.86     99.99 o 
 -11   6   4      124.09      135.59     64.91 o 
 -10   6   4     1080.32     1212.49     87.74 o 
  -9   6   4     2625.04     2730.79    102.91 o 
  -8   6   4     2434.50     2455.43     59.71 o 
  -7   6   4     1067.14     1038.95     36.27 o 
  -6   6   4       92.65      110.51     19.04 o 
  -5   6   4     2100.14     2163.13     45.65 o 
  -4   6   4     3515.27     3366.89     35.12 o 
  -3   6   4     1179.13     1129.75     29.01 o 
  -2   6   4    20302.34    19571.63    198.18 o 
  -1   6   4    14522.85    15536.71    199.57 o 
   0   6   4     3593.57     3646.15     88.52 o 
   1   6   4      100.32      136.45     38.73 o 
   2   6   4     1313.53     1250.81     52.35 o 
   3   6   4     3944.13     3832.50    130.06 o 
   4   6   4      456.07      560.51     64.17 o 
   5   6   4     2510.05     2571.51     88.66 o 
   6   6   4      511.81      467.31     85.88 o 
   7   6   4      369.07      386.23     76.48 o 
   8   6   4      120.72       87.53     72.55 o 
 -12   7   4      297.02      328.03    110.83 o 
 -11   7   4       46.17       62.50     88.16 o 
 -10   7   4      142.42      114.93     63.19 o 
  -9   7   4      376.13      324.69     48.45 o 
  -8   7   4      312.48      295.40     54.56 o 
  -7   7   4       22.08       30.04     25.94 o 
  -6   7   4      694.30      646.40     28.65 o 
  -5   7   4       83.99       84.14     17.67 o 
  -4   7   4       21.39       44.93     17.78 o 
  -3   7   4      601.01      665.98     28.07 o 
  -2   7   4      782.29      662.65     34.47 o 
  -1   7   4     1203.77     1384.08     45.56 o 
   0   7   4      181.26      174.26     37.04 o 
   1   7   4      414.66      371.55     48.28 o 
   2   7   4     1417.82     1319.58     92.00 o 
   3   7   4     1976.69     1853.09    133.14 o 
   4   7   4      784.23      755.73     90.62 o 
   5   7   4     1843.28     1878.92     85.43 o 
   6   7   4      439.75      290.61     81.61 o 
   7   7   4       28.79       21.96     71.24 o 
   8   7   4        5.43      -15.59     75.67 o 
 -12   8   4      103.95       57.63    115.44 o 
 -11   8   4      417.83      389.82     72.85 o 
 -10   8   4     2400.66     2276.36     86.83 o 
  -9   8   4     2541.99     2611.55     89.88 o 
  -8   8   4    10911.29    10685.50    125.51 o 
  -7   8   4     1334.70     1312.06     55.25 o 
  -6   8   4      719.44      712.57     29.16 o 
  -5   8   4     1766.14     1719.40     36.03 o 
  -4   8   4    10396.48    10491.41     66.44 o 
  -3   8   4    27363.60    27723.03    157.32 o 
  -2   8   4    31105.71    31451.52    141.25 o 
  -1   8   4    23889.60    23222.64    166.09 o 
   0   8   4     4580.50     4349.09     84.41 o 
   1   8   4    11494.57    11475.33    153.95 o 
   2   8   4      373.34      483.85    110.90 o 
   3   8   4      122.38      126.41     26.51 o 
   4   8   4     4487.96     4398.46    221.84 o 
   5   8   4     7449.48     7143.72    175.61 o 
   6   8   4     2714.07     2702.66    122.44 o 
   7   8   4     1561.02     1521.09    100.49 o 
   8   8   4       70.07      142.10     85.95 o 
 -12   9   4     3202.84     3385.42    245.43 o 
 -11   9   4     1704.64     1654.28    103.35 o 
 -10   9   4     1771.84     1592.93     72.42 o 
  -9   9   4       15.60       49.56     46.31 o 
  -8   9   4      722.69      716.99     44.46 o 
  -7   9   4    10791.83    10799.40    155.08 o 
  -6   9   4    29100.96    29146.45    146.63 o 
  -5   9   4    37797.67    37460.20    178.24 o 
  -4   9   4    41115.25    41910.38    260.71 o 
  -3   9   4     8299.94     8040.74     56.81 o 
  -2   9   4     2359.74     2428.67     58.65 o 
  -1   9   4      879.42      815.36     58.84 o 
   0   9   4    23474.60    23389.73    195.11 o 
   1   9   4    37851.64    38334.56    248.95 o 
   2   9   4     7331.40     7104.41    225.33 o 
   3   9   4    14411.13    14178.98    187.29 o 
   4   9   4     5869.80     5811.10    173.61 o 
   5   9   4     2355.98     2271.23    107.75 o 
   6   9   4      431.49      467.66    103.96 o 
   7   9   4      938.73      919.27    111.27 o 
   8   9   4     1827.68     1809.20    129.90 o 
 -12  10   4        0.76      -35.54    112.76 o 
 -11  10   4      723.11      672.72     87.10 o 
 -10  10   4     2323.66     2303.48     79.47 o 
  -9  10   4     5033.98     5242.11    101.09 o 
  -8  10   4    11677.12    11616.38    150.15 o 
  -7  10   4      668.02      731.86     34.84 o 
  -6  10   4     2127.95     2071.09     43.39 o 
  -5  10   4      990.57     1007.62     30.15 o 
  -4  10   4     8914.79     8816.87     72.29 o 
  -3  10   4    13765.68    13529.18     79.53 o 
  -2  10   4     3211.15     2716.70     71.91 o 
  -1  10   4    24017.59    24695.71    473.17 o 
   0  10   4    12582.12    12912.14    207.14 o 
   1  10   4     2345.29     2475.06     81.02 o 
   2  10   4      139.01      174.61     66.31 o 
   3  10   4      625.08      643.98     78.46 o 
   4  10   4     2506.70     2400.44     52.04 o 
   5  10   4     4961.77     5190.39    135.76 o 
   6  10   4      500.76      528.87     86.57 o 
   7  10   4     1226.22     1196.46    101.43 o 
   8  10   4      480.70      419.89     90.19 o 
 -12  11   4      170.49      123.40    109.33 o 
 -11  11   4       23.13       25.14     59.58 o 
 -10  11   4        0.87       28.88     50.65 o 
  -9  11   4        8.08        2.81     46.75 o 
  -8  11   4      364.60      366.31     46.67 o 
  -7  11   4     2729.76     2664.98     50.48 o 
  -6  11   4      859.30      924.81     39.14 o 
  -5  11   4     1207.51     1216.58     26.47 o 
  -4  11   4       83.89       79.89     29.48 o 
  -3  11   4     2019.21     2111.20     37.53 o 
  -2  11   4      276.97      328.78     48.56 o 
  -1  11   4     1500.54     1749.36    110.55 o 
   0  11   4     1208.02     1636.05     97.66 o 
   1  11   4     2874.12     3163.07     91.38 o 
   2  11   4      392.02      359.61     44.94 o 
   3  11   4      630.64      599.70    129.92 o 
   4  11   4      415.60      412.96     42.94 o 
   5  11   4       96.49       88.42     63.99 o 
   6  11   4       54.81       62.99     79.34 o 
   7  11   4        7.89       20.09     74.17 o 
   8  11   4       27.16       32.52     84.27 o 
 -11  12   4      280.49      244.76     67.12 o 
 -10  12   4      965.76      990.62     64.59 o 
  -9  12   4     1561.33     1490.69     67.91 o 
  -8  12   4     5215.19     5069.52     83.90 o 
  -7  12   4     3694.59     3528.94     57.67 o 
  -6  12   4      519.32      491.03     29.55 o 
  -5  12   4      201.11      204.87     32.03 o 
  -4  12   4     1817.38     1677.12     36.93 o 
  -3  12   4     4455.30     4489.11     88.49 o 
  -2  12   4     7887.51     7582.45    131.20 o 
  -1  12   4     2543.38     2537.27    124.62 o 
   0  12   4     1471.80     1355.10     95.85 o 
   1  12   4      752.17      760.92     65.08 o 
   2  12   4       56.32       53.67     41.40 o 
   3  12   4      265.45      290.11     33.14 o 
   4  12   4     1948.18     2008.02     73.33 o 
   5  12   4     1653.98     1607.11     84.56 o 
   6  12   4     1270.51     1219.05     84.63 o 
   7  12   4      466.92      358.93     84.58 o 
   8  12   4      158.83      161.53     88.25 o 
 -11  13   4     2025.98     2176.85    101.03 o 
 -10  13   4      455.98      478.26     57.69 o 
  -9  13   4       19.82       32.61     49.30 o 
  -8  13   4     1367.52     1435.92     68.81 o 
  -7  13   4     2938.63     2822.83     62.84 o 
  -6  13   4    11805.82    11507.40     87.87 o 
  -5  13   4    22050.97    21562.07    232.59 o 
  -4  13   4    24920.63    25037.96    123.69 o 
  -3  13   4      255.24      199.18     23.13 o 
  -2  13   4      247.82      357.55     42.74 o 
  -1  13   4      708.58      675.17     68.31 o 
   0  13   4     4225.62     3940.93    110.13 o 
   1  13   4    14422.24    14879.26    190.47 o 
   2  13   4     9048.07     9174.34    146.36 o 
   3  13   4     5376.65     5534.39     93.09 o 
   4  13   4     3960.13     4111.65    124.02 o 
   5  13   4      148.70      136.09     75.54 o 
   6  13   4      337.36      328.31     65.73 o 
   7  13   4     1100.88     1120.79     98.58 o 
   8  13   4     1499.91     1313.16    112.92 o 
 -11  14   4      566.43      667.79     88.80 o 
 -10  14   4     2175.44     2035.22     83.75 o 
  -9  14   4     4260.51     4251.10     98.22 o 
  -8  14   4     9705.11     9517.24    129.56 o 
  -7  14   4     3918.38     3846.43     70.25 o 
  -6  14   4     1051.69     1063.10     32.43 o 
  -5  14   4      285.80      312.66     37.14 o 
  -4  14   4     7449.51     7541.45     67.48 o 
  -3  14   4    10015.13     9498.46     78.19 o 
  -2  14   4    10717.99    10411.78    184.03 o 
  -1  14   4    13157.58    13085.80    223.33 o 
   0  14   4    13406.56    13749.49    197.75 o 
   1  14   4     3735.84     3863.50    139.99 o 
   2  14   4        0.71       24.23     42.57 o 
   3  14   4     3026.07     3028.10     79.53 o 
   4  14   4     4824.28     4877.24    115.91 o 
   5  14   4     4013.28     4287.76    139.74 o 
   6  14   4     3230.26     3327.29    107.95 o 
   7  14   4     2176.99     2200.68    120.30 o 
 -11  15   4      107.26      118.66     71.29 o 
 -10  15   4        7.05       14.20     56.31 o 
  -9  15   4      205.23      211.43     50.31 o 
  -8  15   4      153.48      125.00     44.92 o 
  -7  15   4      862.52      976.29     45.81 o 
  -6  15   4      804.26      793.70     31.18 o 
  -5  15   4      643.78      617.63     58.80 o 
  -4  15   4     2169.58     2167.10     52.69 o 
  -3  15   4      102.54       52.28     16.63 o 
  -2  15   4       11.43       32.34     18.95 o 
  -1  15   4       21.55       90.79     38.91 o 
   0  15   4     1144.14     1061.02     80.42 o 
   1  15   4     1386.86     1388.29    104.01 o 
   2  15   4     1563.54     1530.78     71.66 o 
   3  15   4     3020.92     2990.71     96.63 o 
   4  15   4     2143.38     2226.95     96.90 o 
   5  15   4       19.00       13.72     75.45 o 
   6  15   4       19.23       14.79     60.58 o 
   7  15   4      246.83      218.29     86.44 o 
 -11  16   4       10.14       50.91     73.66 o 
 -10  16   4       79.94       79.35     58.87 o 
  -9  16   4      288.74      227.48     62.36 o 
  -8  16   4      315.60      350.49     48.08 o 
  -7  16   4     1598.51     1524.82     63.00 o 
  -6  16   4      478.40      477.13     33.46 o 
  -5  16   4      788.13      774.34     59.90 o 
  -4  16   4       61.34       51.46     33.67 o 
  -3  16   4     2186.14     2177.07     93.46 o 
  -2  16   4      991.07     1014.26     38.21 o 
  -1  16   4      568.31      540.84     45.24 o 
   0  16   4       97.58       90.21     48.37 o 
   1  16   4       27.37       57.14     51.06 o 
   2  16   4      412.06      369.85     63.32 o 
   3  16   4     1228.13     1239.89     67.43 o 
   4  16   4     1937.85     1812.05     91.97 o 
   5  16   4      190.58      179.95     78.70 o 
   6  16   4       96.99       98.38     65.12 o 
   7  16   4       80.56       80.40     85.63 o 
 -11  17   4      722.93      673.40     96.64 o 
 -10  17   4       83.80       81.10     60.92 o 
  -9  17   4        5.73      -15.63     58.84 o 
  -8  17   4      152.12      175.48     60.13 o 
  -7  17   4     1308.71     1269.26     58.92 o 
  -6  17   4     1959.91     2006.54     50.31 o 
  -5  17   4     7824.73     7702.69    129.72 o 
  -4  17   4     9262.51     9325.49    133.65 o 
  -3  17   4     2532.21     2586.41     80.42 o 
  -2  17   4       30.59       56.80     43.49 o 
  -1  17   4     1786.04     1814.22     50.36 o 
   0  17   4     4677.85     4862.29    116.48 o 
   1  17   4     6413.49     6462.26    139.09 o 
   2  17   4     4027.55     4144.56    143.35 o 
   3  17   4     5766.16     5818.58    116.90 o 
   4  17   4     3071.18     2812.46    109.14 o 
   5  17   4      387.63      370.76     79.98 o 
   6  17   4        8.43      -10.27     71.16 o 
   7  17   4      622.05      611.15    107.38 o 
 -10  18   4     1261.62     1297.02     88.41 o 
  -9  18   4     2710.30     2849.93    106.35 o 
  -8  18   4     4129.87     4250.41    173.04 o 
  -7  18   4     1958.73     1984.43     90.17 o 
  -6  18   4      185.07      158.18     61.19 o 
  -5  18   4       64.05       -1.34     58.19 o 
  -4  18   4     3429.97     3329.52     68.99 o 
  -3  18   4     9241.91     8937.63    167.69 o 
  -2  18   4    11323.50    11381.82    225.88 o 
  -1  18   4    11111.49    10961.43    100.01 o 
   0  18   4     3592.98     3585.35    101.37 o 
   1  18   4     1345.97     1457.00     73.96 o 
   2  18   4        5.86       27.35     52.87 o 
   3  18   4     1146.81     1128.93     78.97 o 
   4  18   4     2352.08     2303.93    103.10 o 
   5  18   4     3103.67     3038.53    146.49 o 
   6  18   4     3075.75     3063.79    135.87 o 
   7  18   4     2186.61     1901.63    154.63 o 
 -10  19   4     1156.75      968.94     98.19 o 
  -9  19   4       45.51       79.39     62.47 o 
  -8  19   4      429.27      358.90     66.86 o 
  -7  19   4     2011.97     1992.02     92.16 o 
  -6  19   4     7271.62     7249.54    139.40 o 
  -5  19   4     7263.90     7377.31    133.98 o 
  -4  19   4     2371.37     2264.56     69.75 o 
  -3  19   4     1617.06     1657.39    107.58 o 
  -2  19   4      110.02       99.18     74.86 o 
  -1  19   4      276.41      237.59     29.14 o 
   0  19   4     1516.39     1406.16     61.98 o 
   1  19   4     2735.07     2770.43     89.42 o 
   2  19   4     4386.97     4499.20    112.55 o 
   3  19   4     3443.67     3470.70    149.56 o 
   4  19   4      159.75      259.84     85.65 o 
   5  19   4       42.77       28.48     75.73 o 
   6  19   4        5.39       44.89     80.63 o 
 -10  20   4      238.89      282.16     83.56 o 
  -9  20   4        1.06        6.26     63.27 o 
  -8  20   4       38.84       50.53     60.34 o 
  -7  20   4       76.69       59.71     59.32 o 
  -6  20   4     1243.35     1143.63     83.58 o 
  -5  20   4      749.89      702.11     69.76 o 
  -4  20   4       16.04       10.70     62.15 o 
  -3  20   4        6.82        9.96     71.13 o 
  -2  20   4      106.91       94.70     72.03 o 
  -1  20   4        1.03        8.69     25.95 o 
   0  20   4      253.14      301.89     46.57 o 
   1  20   4       86.54       83.38     49.99 o 
   2  20   4      129.83      128.70     54.99 o 
   3  20   4      401.95      388.74     60.53 o 
   4  20   4        8.74      -18.78    111.52 o 
   5  20   4       83.43       86.36     93.58 o 
   6  20   4        4.02        8.36     76.72 o 
 -10  21   4       52.01       46.40     81.04 o 
  -9  21   4       17.54       -3.02     65.48 o 
  -8  21   4      219.92      220.13     70.55 o 
  -7  21   4     1671.29     1590.77     90.60 o 
  -6  21   4     5149.68     5323.18    126.71 o 
  -5  21   4     4608.18     4498.14    115.64 o 
  -4  21   4     1973.05     1890.60     86.89 o 
  -3  21   4      953.04      868.10     94.86 o 
  -2  21   4        1.00       52.83     78.31 o 
  -1  21   4      685.80      603.91     72.70 o 
   0  21   4     3270.35     3132.88     79.94 o 
   1  21   4     1232.19     1289.33     65.88 o 
   2  21   4     1231.83     1328.80     75.66 o 
   3  21   4     1769.53     1808.12     87.20 o 
   4  21   4      685.23      751.61    105.32 o 
   5  21   4      210.68      197.38    103.04 o 
   6  21   4        1.08       13.22     99.06 o 
  -9  22   4     3241.21     3442.58    124.95 o 
  -8  22   4     3914.29     3921.35    133.66 o 
  -7  22   4     4108.06     4101.64    124.48 o 
  -6  22   4     1051.54      982.41     86.34 o 
  -5  22   4       54.38       62.54     63.92 o 
  -4  22   4     3112.65     3054.51    106.83 o 
  -3  22   4     4572.59     4813.96    161.14 o 
  -2  22   4    11072.99    10922.84    576.46 o 
  -1  22   4    13787.14    13176.94    412.03 o 
   0  22   4     6438.27     6304.70    105.23 o 
   1  22   4     1363.36     1482.18     70.21 o 
   2  22   4        1.58        2.43     52.58 o 
   3  22   4      464.60      414.60     86.85 o 
   4  22   4     1703.07     1761.42    109.73 o 
   5  22   4     1906.54     1806.53    140.00 o 
   6  22   4     1878.77     1707.21    229.58 o 
  -9  23   4       16.36       14.27     69.90 o 
  -8  23   4       99.53       95.07     67.90 o 
  -7  23   4      852.00      904.20     82.67 o 
  -6  23   4     4574.10     4668.16    125.60 o 
  -5  23   4     6234.90     6493.35    137.75 o 
  -4  23   4     4386.49     4415.74    150.25 o 
  -3  23   4     1413.65     1376.17    117.90 o 
  -2  23   4       36.53      158.14     97.39 o 
  -1  23   4      509.89      482.14    101.94 o 
   0  23   4     3214.17     3150.46    121.65 o 
   1  23   4     3527.11     3584.81     93.52 o 
   2  23   4     4467.63     4535.28    110.07 o 
   3  23   4     4011.13     4012.76    136.93 o 
   4  23   4      926.85      857.03     93.86 o 
   5  23   4       20.77       -7.04     74.43 o 
  -9  24   4      313.90      395.35     75.91 o 
  -8  24   4      153.78      249.17     71.22 o 
  -7  24   4      196.84      286.28     69.43 o 
  -6  24   4      787.68      732.03     78.43 o 
  -5  24   4        8.01      -15.18     82.49 o 
  -4  24   4      595.15      559.43     93.48 o 
  -3  24   4      483.88      576.10     93.44 o 
  -2  24   4     4242.16     3947.76    162.06 o 
  -1  24   4     2546.83     2637.12    146.53 o 
   0  24   4       81.59       75.44     72.54 o 
   1  24   4       62.15       51.90     67.78 o 
   2  24   4        0.06       31.16     70.51 o 
   3  24   4      161.82      166.28    101.05 o 
   4  24   4       79.08       62.45     67.80 o 
   5  24   4      340.24      408.60     89.38 o 
  -8  25   4        7.87       69.88     72.45 o 
  -7  25   4      623.88      591.35     78.20 o 
  -6  25   4      905.33      728.44     76.53 o 
  -5  25   4      522.26      512.16     84.56 o 
  -4  25   4      576.10      617.58     98.76 o 
  -3  25   4       69.40      111.95     87.39 o 
  -2  25   4      162.16      198.10     96.02 o 
  -1  25   4      341.09      476.68     99.44 o 
   0  25   4      305.30      326.52     96.33 o 
   1  25   4      471.30      497.15     78.21 o 
   2  25   4       63.72       90.99     66.74 o 
   3  25   4      317.44      341.92    113.91 o 
   4  25   4      180.52      190.23     91.97 o 
   5  25   4       13.62        8.74     88.80 o 
  -8  26   4     1902.55     1782.50    107.60 o 
  -7  26   4     1573.87     1554.32     98.86 o 
  -6  26   4      623.60      634.46     81.99 o 
  -5  26   4      103.20       73.32     87.88 o 
  -4  26   4     1205.70     1237.25    188.49 o 
  -3  26   4     3557.26     3419.71    163.94 o 
  -2  26   4     5978.42     6046.47    194.80 o 
  -1  26   4     3503.14     3407.13    166.69 o 
   0  26   4      713.42      796.07    104.25 o 
   1  26   4       13.55        0.21     76.24 o 
   2  26   4       27.03      -20.54     76.58 o 
   3  26   4      240.14      280.42    119.20 o 
   4  26   4     1285.17     1279.84    120.56 o 
  -7  27   4     1486.23     1366.28    126.32 o 
  -6  27   4     5640.47     5501.50    189.12 o 
  -5  27   4     5646.59     5720.42    185.08 o 
  -4  27   4     4197.77     4194.02    306.28 o 
  -3  27   4     1276.89     1488.61    131.67 o 
  -2  27   4       36.09      123.78     99.07 o 
  -1  27   4      767.71      751.93    112.59 o 
   0  27   4     3516.88     3322.89    178.98 o 
   1  27   4     3440.03     3262.54    166.95 o 
   2  27   4     3048.59     3347.39    133.62 o 
   3  27   4     2089.34     1938.18    153.52 o 
   4  27   4     1260.13     1076.27    124.92 o 
  -7  28   4      414.79      459.27    106.41 o 
  -6  28   4      160.28      203.38    107.02 o 
  -5  28   4        4.63      108.60    101.27 o 
  -4  28   4      607.44      905.32    139.28 o 
  -3  28   4     1446.64     1351.99    133.09 o 
  -2  28   4     3414.72     3621.15    178.03 o 
  -1  28   4     2233.39     2089.70    150.25 o 
   0  28   4      949.71     1108.47    123.57 o 
   1  28   4      407.52      328.78    110.78 o 
   2  28   4       18.59       28.92     75.66 o 
   3  28   4      195.91       42.73    102.78 o 
  -6  29   4        0.36       44.18    102.26 o 
  -5  29   4       31.86      -10.60     92.46 o 
  -4  29   4        3.81       20.83     97.81 o 
  -3  29   4       59.11       91.37    100.06 o 
  -2  29   4      201.06      122.97    100.37 o 
  -1  29   4       26.57       88.49    105.21 o 
   0  29   4        1.99      -24.50    101.47 o 
   1  29   4        2.93        6.99     88.31 o 
   2  29   4        0.56      -19.93     97.98 o 
   3  29   4        8.03       -3.43     92.01 o 
  -6  30   4        1.31      -14.60    101.79 o 
  -5  30   4      190.70      258.91    124.32 o 
  -4  30   4      672.64      777.56    184.94 o 
  -3  30   4     1545.81     1477.10    140.87 o 
  -2  30   4     1489.68     1270.41    132.19 o 
  -1  30   4     1012.36      961.23    119.21 o 
   0  30   4      497.78      558.43    143.96 o 
   1  30   4       38.31       89.60    103.95 o 
   2  30   4        1.63       -1.52    164.42 o 
  -5  31   4     3367.92     3284.63    208.67 o 
  -4  31   4     2307.09     2249.33    191.92 o 
  -3  31   4     1221.81     1373.43    223.06 o 
  -2  31   4        2.81       53.58     91.64 o 
  -1  31   4      168.28      284.86    116.69 o 
   0  31   4     1037.47     1122.55    133.41 o 
   1  31   4     2054.67     2089.76    156.82 o 
  -3  32   4     1769.66     2095.01    231.98 o 
  -2  32   4     1984.88     1959.51    159.20 o 
  -1  32   4     1606.52     1623.27    259.84 o 
   0  32   4      667.78      783.17    130.22 o 
 -13   1   5     2101.17     1980.37    208.12 o 
 -12   1   5     1117.13      878.66    187.96 o 
 -11   1   5      204.59      260.64    100.95 o 
 -10   1   5        6.67       23.13     93.21 o 
  -9   1   5        0.89       20.84     29.51 o 
  -8   1   5      419.51      460.98     29.42 o 
  -7   1   5     4978.62     5179.36     59.96 o 
  -6   1   5     9330.34     9388.91     82.61 o 
  -5   1   5    18140.24    17940.55    127.53 o 
  -4   1   5    13908.70    13863.27     69.82 o 
  -3   1   5     3757.61     3821.92     39.86 o 
  -2   1   5     5412.95     5840.52     46.84 o 
  -1   1   5    19876.98    20513.29     94.09 o 
   0   1   5     7515.83     7381.96     65.43 o 
   1   1   5    11483.40    11414.16    215.51 o 
   2   1   5     9886.63     9853.76     84.01 o 
   3   1   5     1426.85     1450.06    108.88 o 
   4   1   5     1336.53     1320.21     71.30 o 
   5   1   5        2.03       34.35     90.12 o 
   6   1   5      497.21      477.26    104.83 o 
   7   1   5      742.62      774.35     91.72 o 
   8   1   5     1035.40      975.63    106.92 o 
 -13   2   5       49.53       -3.45    113.06 o 
 -12   2   5      855.65      693.29    113.49 o 
 -11   2   5     1873.50     1832.61    149.47 o 
 -10   2   5     5972.06     5908.62    146.42 o 
  -9   2   5     7223.17     7226.15    155.15 o 
  -8   2   5     7562.99     7548.12     75.24 o 
  -7   2   5     8720.03     8768.96     92.23 o 
  -6   2   5     1894.70     1839.32     46.02 o 
  -5   2   5    24552.33    24630.16    172.03 o 
  -4   2   5     2917.22     2675.28     29.23 o 
  -3   2   5    28833.80    27673.23    111.47 o 
  -2   2   5    21139.38    20500.14    122.69 o 
  -1   2   5    20482.46    20560.84     99.78 o 
   0   2   5    48554.95    49723.44    469.68 o 
   1   2   5     1247.98     1280.82     40.04 o 
   2   2   5     6542.14     6744.96     81.78 o 
   3   2   5     7874.65     7854.67    148.72 o 
   4   2   5     6458.72     6298.49    101.22 o 
   5   2   5     5705.70     5910.53    185.95 o 
   6   2   5     2860.34     2956.44    134.29 o 
   7   2   5      789.72      923.40    118.78 o 
   8   2   5      316.08      361.14     95.87 o 
 -12   3   5     2191.67     2058.02    149.57 o 
 -11   3   5     1633.73     1667.59    202.10 o 
 -10   3   5      160.30      148.68     65.00 o 
  -9   3   5       75.84       65.98     45.14 o 
  -8   3   5     1020.90      996.96     52.62 o 
  -7   3   5     9737.01     9917.71    132.37 o 
  -6   3   5     6945.34     6683.89     83.47 o 
  -5   3   5    10704.27    10372.11     99.86 o 
  -4   3   5    22449.67    22816.18     75.45 o 
  -3   3   5    11713.22    11920.62     83.12 o 
  -2   3   5      871.64      919.11     23.86 o 
  -1   3   5    35671.53    35679.59    144.76 o 
   0   3   5    14364.85    13853.76    239.80 o 
   1   3   5    26038.28    25121.93    117.37 o 
   2   3   5     9142.21     8878.81    185.06 o 
   3   3   5     2362.49     2385.77     86.93 o 
   4   3   5     2134.25     2155.77     74.21 o 
   5   3   5      147.70      147.60     70.55 o 
   6   3   5      383.30      419.00     82.46 o 
   7   3   5     1354.21     1277.65    101.80 o 
   8   3   5     1242.88     1170.50    104.55 o 
 -12   4   5       22.60      -28.76     96.66 o 
 -11   4   5      241.01      210.01     70.65 o 
 -10   4   5     1184.68     1270.06     87.43 o 
  -9   4   5      605.35      589.52     46.72 o 
  -8   4   5      140.89      199.08     42.85 o 
  -7   4   5      565.48      563.03     43.21 o 
  -6   4   5     1705.41     1790.83     53.31 o 
  -5   4   5     2955.21     2970.42     37.75 o 
  -4   4   5     1551.74     1532.76     39.02 o 
  -3   4   5      884.81      869.79     23.81 o 
  -2   4   5     2438.71     2323.01     37.15 o 
  -1   4   5     8643.25     8697.85    129.64 o 
   0   4   5      309.77      318.25     29.33 o 
   1   4   5      847.67      978.97     30.98 o 
   2   4   5      809.55      718.96     45.53 o 
   3   4   5     1907.00     1982.40     68.72 o 
   4   4   5     2079.81     2053.98     84.45 o 
   5   4   5     2223.63     2165.00    135.39 o 
   6   4   5      266.84      278.43     75.09 o 
   7   4   5        4.45      -11.25     81.21 o 
   8   4   5        1.12       85.99     83.01 o 
 -12   5   5      261.77      227.99    103.90 o 
 -11   5   5        5.95      -38.93     69.70 o 
 -10   5   5       16.75       26.45     61.43 o 
  -9   5   5       79.08      113.22     62.83 o 
  -8   5   5      107.90       97.05     14.12 o 
  -7   5   5      900.40      890.32     50.20 o 
  -6   5   5      202.48      194.97     32.98 o 
  -5   5   5     8441.89     8598.62     73.22 o 
  -4   5   5    16478.01    17033.02     90.26 o 
  -3   5   5     1305.83     1393.71     32.56 o 
  -2   5   5     1215.29     1278.83     36.69 o 
  -1   5   5      837.35      773.14     41.47 o 
   0   5   5      827.29      834.99     41.75 o 
   1   5   5     1480.20     1446.31     35.50 o 
   2   5   5      996.39      959.23     47.35 o 
   3   5   5      716.33      702.84     59.93 o 
   4   5   5     2478.15     2385.01     78.91 o 
   5   5   5      531.38      593.85    104.25 o 
   6   5   5      159.96      177.12     70.12 o 
   7   5   5        2.71       22.10     79.71 o 
   8   5   5      313.76      393.30     91.44 o 
 -12   6   5      710.14      723.65    126.92 o 
 -11   6   5     1708.60     1505.15     98.14 o 
 -10   6   5     3309.89     3481.56     94.11 o 
  -9   6   5     8050.71     8371.75    157.55 o 
  -8   6   5     5250.77     5140.07    104.48 o 
  -7   6   5     5991.13     5915.37     86.91 o 
  -6   6   5     1768.70     1863.68     52.04 o 
  -5   6   5     1603.83     1598.68     38.88 o 
  -4   6   5    11237.81    11027.69     63.58 o 
  -3   6   5    30097.88    29455.29    201.46 o 
  -2   6   5    34852.40    34057.80    202.17 o 
  -1   6   5    15963.55    15340.67    175.97 o 
   0   6   5     8401.89     8330.27    120.26 o 
   1   6   5     1129.72      966.81     56.87 o 
   2   6   5     1054.26      992.98     66.64 o 
   3   6   5     3356.10     3353.27    239.05 o 
   4   6   5     7767.17     7860.50    132.95 o 
   5   6   5     6839.85     6652.74    196.63 o 
   6   6   5      610.96      551.51     88.80 o 
   7   6   5     1358.62     1256.34     92.32 o 
   8   6   5      383.92      368.24     91.24 o 
 -12   7   5     3446.90     3347.44    182.32 o 
 -11   7   5     2173.71     2123.53    109.56 o 
 -10   7   5      355.09      454.60     58.49 o 
  -9   7   5        6.66       18.11     61.73 o 
  -8   7   5     4144.02     4183.67     98.18 o 
  -7   7   5    12873.85    13194.48    146.29 o 
  -6   7   5    21435.00    21177.69    145.02 o 
  -5   7   5    36582.50    35683.61    121.03 o 
  -4   7   5    32837.17    32312.65    113.37 o 
  -3   7   5    11742.93    11520.21     87.96 o 
  -2   7   5     3438.95     3603.36     67.85 o 
  -1   7   5    13365.74    13470.48    240.53 o 
   0   7   5    15374.35    15091.02    125.63 o 
   1   7   5    24569.61    24725.52    208.17 o 
   2   7   5     9213.07     8738.22     92.54 o 
   3   7   5     4314.01     4551.17    153.40 o 
   4   7   5      886.45     1062.45    161.56 o 
   5   7   5      950.86      834.37    110.00 o 
   6   7   5       61.54      110.68     78.74 o 
   7   7   5     1758.48     1728.04    148.57 o 
   8   7   5      859.83      883.88    102.95 o 
 -12   8   5       79.58       34.70     94.99 o 
 -11   8   5     1801.10     1716.76     82.67 o 
 -10   8   5     1069.21     1133.40     67.19 o 
  -9   8   5     1900.84     1961.17     73.67 o 
  -8   8   5     6027.96     6038.97    114.36 o 
  -7   8   5     2376.02     2411.93     75.53 o 
  -6   8   5      182.07      193.04     43.85 o 
  -5   8   5     1781.15     1690.02     35.00 o 
  -4   8   5    11989.40    11922.06     85.87 o 
  -3   8   5     3975.62     3665.22     59.65 o 
  -2   8   5    21506.48    21422.77    174.85 o 
  -1   8   5     7292.97     6843.40     99.30 o 
   0   8   5      623.27      530.70     40.69 o 
   1   8   5        2.38       24.02     29.38 o 
   2   8   5        5.23       -4.38     25.38 o 
   3   8   5      550.45      551.24    129.23 o 
   4   8   5     2089.77     2189.65    192.66 o 
   5   8   5     3719.60     3979.58    141.09 o 
   6   8   5       17.69       74.17     80.28 o 
   7   8   5      190.19      216.73     99.24 o 
 -12   9   5       20.53       42.31    101.85 o 
 -11   9   5       38.81       41.91     56.67 o 
 -10   9   5      221.19      180.21     49.99 o 
  -9   9   5      264.86      297.21     49.34 o 
  -8   9   5      778.86      735.71     35.47 o 
  -7   9   5      310.14      276.85     31.18 o 
  -6   9   5      634.69      668.87     34.91 o 
  -5   9   5     1727.30     1856.69     88.56 o 
  -4   9   5      208.72      223.06     30.10 o 
  -3   9   5     4027.77     4144.00     81.18 o 
  -2   9   5     2067.64     2257.90     92.74 o 
  -1   9   5     3003.66     3251.57     76.11 o 
   0   9   5        3.10       26.04     35.67 o 
   1   9   5      672.02      717.65    108.75 o 
   2   9   5      916.53      909.95     46.57 o 
   3   9   5        8.59       44.06     88.13 o 
   4   9   5      256.71      252.21    102.39 o 
   5   9   5       40.14        9.77     60.35 o 
   6   9   5      450.24      335.50    121.01 o 
   7   9   5       11.90       15.28     93.35 o 
 -12  10   5      930.46      853.91    126.19 o 
 -11  10   5      818.92      775.51     68.89 o 
 -10  10   5     2060.44     2128.52     76.96 o 
  -9  10   5     3641.23     3583.93     87.23 o 
  -8  10   5    12817.96    12290.09    151.09 o 
  -7  10   5     3139.19     3153.52     61.75 o 
  -6  10   5      879.57      832.81     70.06 o 
  -5  10   5     3555.84     3593.09     63.36 o 
  -4  10   5     6536.76     6411.81    135.89 o 
  -3  10   5    18139.90    17832.24    153.02 o 
  -2  10   5     5258.24     5225.97    265.30 o 
  -1  10   5     2155.52     1978.04     66.88 o 
   0  10   5     2680.60     2642.03     77.49 o 
   1  10   5     2772.97     2999.08     84.61 o 
   2  10   5      741.60      823.49    125.42 o 
   3  10   5      437.32      424.18     26.35 o 
   4  10   5     1920.85     1771.03    124.16 o 
   5  10   5     1025.90     1066.89     80.82 o 
   6  10   5     1077.09     1247.77    111.24 o 
   7  10   5     1128.52     1046.33    101.38 o 
 -12  11   5     3023.04     3203.81    182.10 o 
 -11  11   5      801.52      930.62     75.66 o 
 -10  11   5      378.77      371.89     53.17 o 
  -9  11   5      619.42      606.14     56.10 o 
  -8  11   5     4211.52     4224.24     78.20 o 
  -7  11   5     5539.09     5699.45     93.34 o 
  -6  11   5    19103.85    19299.88    131.81 o 
  -5  11   5    20543.66    20535.65    209.88 o 
  -4  11   5    35580.65    34734.67    266.37 o 
  -3  11   5       34.54       38.52     31.72 o 
  -2  11   5     1914.97     1898.52    111.16 o 
  -1  11   5     6258.57     6743.96    175.50 o 
   0  11   5    13356.06    13581.71    180.75 o 
   1  11   5     8319.73     8206.86    135.91 o 
   2  11   5     3952.71     3698.00    199.94 o 
   3  11   5     4444.94     4500.24     93.85 o 
   4  11   5     2117.12     2292.57    113.39 o 
   5  11   5      105.56      137.40     62.69 o 
   6  11   5     1222.70     1156.04    114.67 o 
   7  11   5     1384.13     1262.99    103.02 o 
 -12  12   5      555.53      403.07    120.67 o 
 -11  12   5     1403.93     1483.57     75.53 o 
 -10  12   5     2825.13     2802.12     87.49 o 
  -9  12   5     4145.77     4360.50     96.96 o 
  -8  12   5    22168.25    21947.95    183.61 o 
  -7  12   5      642.09      663.09     32.48 o 
  -6  12   5      116.66      115.28     33.94 o 
  -5  12   5      180.43      201.69     30.67 o 
  -4  12   5     1720.73     1502.84     47.21 o 
  -3  12   5     7421.24     6775.13    128.29 o 
  -2  12   5    38023.84    38478.62    330.30 o 
  -1  12   5    16515.83    17774.03    282.20 o 
   0  12   5     7929.60     7817.51    181.38 o 
   1  12   5     1097.38     1167.76     69.70 o 
   2  12   5      374.42      469.14    129.32 o 
   3  12   5      971.66      948.57    156.88 o 
   4  12   5     3214.05     3283.51    130.83 o 
   5  12   5     2471.12     2455.29    101.66 o 
   6  12   5     2176.55     2181.06    158.61 o 
   7  12   5     1103.81     1160.83    104.85 o 
 -12  13   5      284.45      331.72    150.68 o 
 -11  13   5       95.17       65.67     53.97 o 
 -10  13   5      108.16      113.13     48.48 o 
  -9  13   5       32.29      -12.07     48.25 o 
  -8  13   5     2381.54     2255.26     77.09 o 
  -7  13   5        6.02       28.05     23.28 o 
  -6  13   5       13.96       11.72     31.85 o 
  -5  13   5      417.62      397.43     34.12 o 
  -4  13   5     4451.18     4239.34     57.41 o 
  -3  13   5       29.52       35.16     29.57 o 
  -2  13   5      101.37      138.15     66.40 o 
  -1  13   5      157.75      177.18     63.29 o 
   0  13   5      614.37      516.89     80.37 o 
   1  13   5      757.54      827.32     67.84 o 
   2  13   5      883.38      880.18     59.33 o 
   3  13   5      995.44     1038.24    155.58 o 
   4  13   5      143.72      139.27     77.28 o 
   5  13   5      520.50      505.07     78.80 o 
   6  13   5      201.53      326.58    100.69 o 
   7  13   5       46.36      106.54     83.40 o 
 -11  14   5      174.88       96.06     62.72 o 
 -10  14   5      630.42      634.14     58.45 o 
  -9  14   5     1036.06      972.11     62.55 o 
  -8  14   5      136.26      135.25     48.29 o 
  -7  14   5       91.81      131.53     40.40 o 
  -6  14   5      120.42      122.77     17.96 o 
  -5  14   5     1681.04     1696.36     48.20 o 
  -4  14   5     3947.30     3908.20     69.67 o 
  -3  14   5     5226.17     5298.03     66.33 o 
  -2  14   5     5532.65     5505.70    139.84 o 
  -1  14   5      606.69      707.68     77.17 o 
   0  14   5       15.68       20.94     70.28 o 
   1  14   5      438.70      477.11     63.66 o 
   2  14   5      186.47      188.97     49.35 o 
   3  14   5      946.18      816.28    107.91 o 
   4  14   5      591.44      671.36    107.97 o 
   5  14   5      215.90      200.96     70.67 o 
   6  14   5      551.76      431.26     95.25 o 
   7  14   5      172.23      189.46     82.72 o 
 -11  15   5      604.14      650.96     74.64 o 
 -10  15   5      292.60      245.76     61.07 o 
  -9  15   5       86.70       63.73     48.07 o 
  -8  15   5      541.75      581.55     53.36 o 
  -7  15   5     3494.20     3529.65     80.70 o 
  -6  15   5    10559.79    10213.81    109.40 o 
  -5  15   5    11876.14    11681.11    102.13 o 
  -4  15   5     5668.57     5706.37     80.92 o 
  -3  15   5      597.11      586.60     32.84 o 
  -2  15   5      694.12      776.93     82.08 o 
  -1  15   5     4696.67     4948.29    260.53 o 
   0  15   5    12255.43    12541.56    632.09 o 
   1  15   5     5138.32     5420.80    164.57 o 
   2  15   5     6877.80     7016.10    141.58 o 
   3  15   5     5233.68     5460.71    186.50 o 
   4  15   5     2288.55     2454.47    236.80 o 
   5  15   5      403.21      369.84     76.46 o 
   6  15   5      240.12      300.40     89.91 o 
   7  15   5      959.28      916.54    103.89 o 
 -11  16   5     1575.76     1557.52    110.32 o 
 -10  16   5     2028.84     2026.94     94.81 o 
  -9  16   5     3983.37     3876.78    112.71 o 
  -8  16   5     4207.41     4187.28     98.56 o 
  -7  16   5     1366.38     1318.77     58.53 o 
  -6  16   5        6.54       18.98     54.74 o 
  -5  16   5     1786.52     1732.60     50.58 o 
  -4  16   5     9757.70     9733.09     98.67 o 
  -3  16   5     9151.89     8854.77    135.23 o 
  -2  16   5    10294.02    10013.02    154.80 o 
  -1  16   5    11599.14    11764.59    203.40 o 
   0  16   5     6033.07     6170.38    152.86 o 
   1  16   5        4.26      -36.31     74.19 o 
   2  16   5      767.98      836.59     66.93 o 
   3  16   5     1300.60     1296.07    121.80 o 
   4  16   5     4911.51     4814.90    187.88 o 
   5  16   5     4925.95     4676.74    172.20 o 
   6  16   5     3120.85     3232.52    134.34 o 
 -11  17   5      695.24      714.68     87.41 o 
 -10  17   5        4.54        5.91     59.64 o 
  -9  17   5       32.52        7.32     59.72 o 
  -8  17   5     1262.78     1166.76     76.98 o 
  -7  17   5     4530.26     4608.35    114.49 o 
  -6  17   5     1531.92     1486.13     77.95 o 
  -5  17   5     2694.74     2785.96     76.05 o 
  -4  17   5      405.06      384.22     30.07 o 
  -3  17   5      217.40      200.00     23.39 o 
  -2  17   5       34.37       54.97     57.59 o 
  -1  17   5      453.91      489.10     82.30 o 
   0  17   5     1868.51     1810.07    100.45 o 
   1  17   5     4845.37     5109.32    142.29 o 
   2  17   5     4333.26     4508.79    176.56 o 
   3  17   5     1196.50     1405.24    126.06 o 
   4  17   5     1378.07     1337.08    176.05 o 
   5  17   5       39.42       69.68     70.19 o 
   6  17   5      471.37      455.89     91.33 o 
 -11  18   5        5.48       29.77     75.77 o 
 -10  18   5      226.05      250.09     65.51 o 
  -9  18   5        1.85      -19.59     59.63 o 
  -8  18   5      658.04      596.24     67.14 o 
  -7  18   5        5.57        4.98     60.08 o 
  -6  18   5       64.79       20.42     55.64 o 
  -5  18   5        3.34        4.74     36.59 o 
  -4  18   5        5.21      -22.21     58.59 o 
  -3  18   5      214.70      204.55     18.30 o 
  -2  18   5       51.51       95.56     61.75 o 
  -1  18   5       20.22       11.44     70.75 o 
   0  18   5       33.21       51.07     53.39 o 
   1  18   5      129.18      119.49     56.52 o 
   2  18   5      173.37      250.73     63.66 o 
   3  18   5      461.61      260.19    102.12 o 
   4  18   5       83.02       54.54     98.54 o 
   5  18   5        2.95      -16.19     83.20 o 
   6  18   5       37.36       64.68     84.39 o 
 -10  19   5      102.00      138.62     67.34 o 
  -9  19   5       79.85       55.60     65.06 o 
  -8  19   5      742.19      844.33     75.98 o 
  -7  19   5     2644.14     2417.51     96.00 o 
  -6  19   5     7550.09     7525.91    139.49 o 
  -5  19   5     6768.01     6454.28    127.10 o 
  -4  19   5     3909.44     3837.58    121.61 o 
  -3  19   5      629.33      604.22     77.45 o 
  -2  19   5       10.86       26.43     32.19 o 
  -1  19   5     1126.37     1117.97     60.12 o 
   0  19   5     1863.79     1923.70    104.00 o 
   1  19   5     2800.61     2824.09     97.15 o 
   2  19   5     2496.82     2528.78    104.30 o 
   3  19   5     3648.32     3495.19    212.34 o 
   4  19   5      673.58      667.08    110.20 o 
   5  19   5      108.32       88.49     80.23 o 
   6  19   5      353.87      354.92     99.64 o 
 -10  20   5     2747.09     2907.26    116.88 o 
  -9  20   5     3719.66     3984.33    125.34 o 
  -8  20   5     2911.91     3103.31    115.54 o 
  -7  20   5     1376.48     1349.46     84.35 o 
  -6  20   5      281.81      219.29     67.25 o 
  -5  20   5      652.62      586.81     85.42 o 
  -4  20   5     4581.81     4243.11    128.91 o 
  -3  20   5     8406.84     8324.76    166.79 o 
  -2  20   5     7055.88     6722.14    125.16 o 
  -1  20   5     5675.03     5698.42    102.29 o 
   0  20   5     1342.74     1342.52     74.41 o 
   1  20   5      304.95      316.44     60.43 o 
   2  20   5        5.60       35.94     50.96 o 
   3  20   5     1837.59     1797.03    180.05 o 
   4  20   5     2958.36     2754.18    227.36 o 
   5  20   5     3047.11     2800.15    136.75 o 
 -10  21   5      302.99      334.54     76.03 o 
  -9  21   5        1.17      -29.72     62.36 o 
  -8  21   5     1303.01     1334.73     87.21 o 
  -7  21   5     3978.13     3973.70    120.19 o 
  -6  21   5     5406.72     5360.10    126.75 o 
  -5  21   5     3631.36     3569.36    132.82 o 
  -4  21   5     3252.52     3036.61    116.15 o 
  -3  21   5     1653.66     1579.68    231.79 o 
  -2  21   5     1258.62     1277.16    106.40 o 
  -1  21   5      821.09      800.37     51.51 o 
   0  21   5     1750.06     1696.24     71.35 o 
   1  21   5     4444.74     4457.77    117.01 o 
   2  21   5     3961.22     4056.72    169.98 o 
   3  21   5     1863.56     2057.99    134.97 o 
   4  21   5     1074.26      953.31    161.53 o 
   5  21   5        0.08       37.67     99.40 o 
 -10  22   5      117.55       91.51     75.42 o 
  -9  22   5       12.58       12.29     70.11 o 
  -8  22   5      164.95      138.31     67.83 o 
  -7  22   5       16.04        7.47     63.93 o 
  -6  22   5        0.33       10.05     63.57 o 
  -5  22   5      747.61      786.09     92.12 o 
  -4  22   5      153.23      146.34     73.39 o 
  -3  22   5      697.82      561.35     95.48 o 
  -2  22   5     1960.89     2031.09    122.57 o 
  -1  22   5      748.50      569.03     80.33 o 
   0  22   5      124.43      144.30     46.64 o 
   1  22   5       43.25       24.07     56.52 o 
   2  22   5      132.80      117.19     59.28 o 
   3  22   5      221.54      159.05     95.08 o 
   4  22   5      217.56      294.81    138.54 o 
   5  22   5      260.46      267.01    102.42 o 
  -9  23   5       12.04      -20.01     72.39 o 
  -8  23   5      319.78      283.74     72.58 o 
  -7  23   5      589.33      582.72     78.35 o 
  -6  23   5       28.38      167.48     63.48 o 
  -5  23   5     2115.28     2037.60    119.38 o 
  -4  23   5     2762.35     2501.38    144.63 o 
  -3  23   5     2372.68     2220.46    127.20 o 
  -2  23   5     1120.81      952.45    112.48 o 
  -1  23   5      605.14      596.79     83.96 o 
   0  23   5      456.84      485.75     78.09 o 
   1  23   5      630.26      705.15    123.62 o 
   2  23   5      685.82      668.79     72.78 o 
   3  23   5     1679.78     1716.08    173.02 o 
   4  23   5       70.27       93.72     78.69 o 
   5  23   5       15.80        6.44    101.31 o 
  -9  24   5     3547.66     3484.67    130.31 o 
  -8  24   5     2991.85     2841.98    115.17 o 
  -7  24   5     1674.17     1470.03     94.56 o 
  -6  24   5       42.72       59.89     77.39 o 
  -5  24   5      133.36      211.14    112.01 o 
  -4  24   5     4589.06     4520.04    145.33 o 
  -3  24   5    10404.74    10157.65    233.95 o 
  -2  24   5     5680.88     5843.98    290.55 o 
  -1  24   5     7103.12     7308.47    205.09 o 
   0  24   5     2102.02     2051.88    109.54 o 
   1  24   5      755.21      969.40    118.86 o 
   2  24   5       55.59       50.90     68.90 o 
   3  24   5      583.82      551.66    153.76 o 
   4  24   5     1252.26     1211.26    156.10 o 
  -9  25   5       19.53      -21.37     79.91 o 
  -8  25   5     1019.22      964.58     91.62 o 
  -7  25   5     4224.62     4085.56    130.29 o 
  -6  25   5     4807.40     5178.04    168.86 o 
  -5  25   5     4243.45     4843.85    284.05 o 
  -4  25   5     1311.67     1343.98    104.26 o 
  -3  25   5      172.81      154.64     95.37 o 
  -2  25   5      748.60      642.13    113.06 o 
  -1  25   5     1072.53     1205.57    122.98 o 
   0  25   5     2349.19     2456.10    119.45 o 
   1  25   5     2949.46     3127.45    128.77 o 
   2  25   5     4215.21     4317.01    197.59 o 
   3  25   5     1782.73     1799.30    149.05 o 
   4  25   5      419.12      314.22    116.92 o 
  -8  26   5      726.19      748.69     89.09 o 
  -7  26   5      594.19      576.40     79.45 o 
  -6  26   5        2.81      -28.43     88.22 o 
  -5  26   5      570.19      595.94    118.60 o 
  -4  26   5      281.91      276.27     85.25 o 
  -3  26   5      393.80      332.14     90.72 o 
  -2  26   5     2308.03     2405.86    145.33 o 
  -1  26   5      637.93      691.55    108.23 o 
   0  26   5      566.53      500.65     94.22 o 
   1  26   5      422.76      380.06     77.83 o 
   2  26   5       57.91       66.34    111.06 o 
   3  26   5       54.03       11.64    107.85 o 
  -8  27   5      127.24      119.44     99.51 o 
  -7  27   5       55.59       63.34     85.80 o 
  -6  27   5       32.66       73.68     84.33 o 
  -5  27   5       76.59        6.22    104.97 o 
  -4  27   5       77.07       73.99     78.86 o 
  -3  27   5       79.10       34.36     87.21 o 
  -2  27   5       17.73       66.95     97.13 o 
  -1  27   5      165.69      224.12    104.73 o 
   0  27   5      168.16      106.93     98.41 o 
   1  27   5       49.75       14.77     72.08 o 
   2  27   5       56.02       68.11     99.57 o 
   3  27   5       27.18       76.06    116.31 o 
  -7  28   5      275.22      253.89     94.98 o 
  -6  28   5       12.25       24.29     83.52 o 
  -5  28   5      208.33      233.60    118.51 o 
  -4  28   5     1435.10     1392.66    111.04 o 
  -3  28   5     2293.69     2066.62    145.92 o 
  -2  28   5     1217.80     1242.72    120.23 o 
  -1  28   5     1442.54     1722.76    172.28 o 
   0  28   5      925.07      982.91    119.96 o 
   1  28   5       12.91        6.90     81.31 o 
   2  28   5      201.21      161.51    107.75 o 
  -6  29   5     3603.52     3658.96    202.97 o 
  -5  29   5     3435.62     3483.40    279.25 o 
  -4  29   5     2584.91     2728.47    184.30 o 
  -3  29   5      353.18      453.09     95.83 o 
  -2  29   5        9.07      -12.62     94.65 o 
  -1  29   5      555.60      581.74    110.44 o 
   0  29   5     1950.58     2065.03    145.79 o 
   1  29   5     3145.46     3171.83    143.91 o 
   2  29   5     2592.75     2751.83    184.93 o 
  -6  30   5      105.70      167.37    132.06 o 
  -5  30   5       27.47        2.58    124.60 o 
  -4  30   5      694.02      805.44    151.25 o 
  -3  30   5     2306.97     2417.68    143.43 o 
  -2  30   5     2239.37     2062.95    399.75 o 
  -1  30   5     1178.60     1366.75    139.87 o 
   0  30   5      762.24      695.06    125.46 o 
   1  30   5       61.33       90.31    199.99 o 
  -5  31   5       46.33       45.74    116.69 o 
  -4  31   5       71.63      -10.10    126.46 o 
  -3  31   5       46.65       79.48     87.84 o 
  -2  31   5        2.76       48.39    101.28 o 
  -1  31   5        3.92       30.14    104.43 o 
   0  31   5       50.15       62.61    101.22 o 
  -3  32   5      678.76      760.17    114.49 o 
  -2  32   5      645.00      726.55    117.57 o 
 -13   0   6      117.97       90.22    114.64 o 
 -12   0   6      940.11     1166.52    184.19 o 
 -11   0   6      945.42     1266.39    168.99 o 
 -10   0   6     8704.09     9044.80    310.31 o 
  -9   0   6     7212.82     7231.58    100.65 o 
  -8   0   6     7572.50     7521.05     95.38 o 
  -7   0   6     9782.77     9803.40    239.23 o 
  -6   0   6      800.30      783.98     60.39 o 
  -5   0   6      136.23      109.85     26.57 o 
  -4   0   6     6871.85     6684.97     83.63 o 
  -3   0   6    43934.01    42805.25    172.19 o 
  -2   0   6    96997.52    96639.06    314.96 o 
  -1   0   6    56157.52    57549.61    286.55 o 
   0   0   6     6175.35     6261.45     92.81 o 
   1   0   6      309.83      293.66     39.27 o 
   2   0   6     4024.80     3603.44    197.57 o 
   3   0   6     4508.35     4327.82    212.35 o 
   4   0   6     6583.61     7036.85    286.86 o 
   5   0   6     4438.89     4487.68    265.67 o 
   6   0   6     2495.26     2597.01    219.97 o 
   7   0   6     1382.20     1577.95    161.62 o 
 -13   1   6      599.55      760.45    108.28 o 
 -12   1   6      805.07     1013.08    125.51 o 
 -11   1   6      711.04      675.37    102.86 o 
 -10   1   6      392.78      329.86     44.35 o 
  -9   1   6      387.80      403.46     26.19 o 
  -8   1   6     2295.35     2287.10     53.72 o 
  -7   1   6     5349.77     5185.15    119.18 o 
  -6   1   6    19939.37    19188.74    120.79 o 
  -5   1   6     9679.00     9491.51     62.39 o 
  -4   1   6     9286.29     9357.60     68.99 o 
  -3   1   6     4925.81     5164.99     46.40 o 
  -2   1   6    31505.69    33150.71    154.27 o 
  -1   1   6    28111.27    28282.49    144.62 o 
   0   1   6     8329.71     8054.38     82.26 o 
   1   1   6    10830.85    10638.20    253.05 o 
   2   1   6     8201.42     8036.19    287.89 o 
   3   1   6     3397.29     3461.60    150.10 o 
   4   1   6      155.60      166.61     89.83 o 
   5   1   6       69.79       71.86     99.69 o 
   6   1   6      627.65      701.31    113.22 o 
   7   1   6     1682.40     1613.24    119.30 o 
 -13   2   6       11.87       61.99     86.17 o 
 -12   2   6       59.97       85.51     95.87 o 
 -11   2   6       30.12       52.55     79.09 o 
 -10   2   6      143.89      172.89     42.12 o 
  -9   2   6      514.27      571.99     46.47 o 
  -8   2   6      600.04      581.48     38.89 o 
  -7   2   6        8.11       61.07     42.59 o 
  -6   2   6     4396.81     4571.03     59.45 o 
  -5   2   6     7951.88     8085.67     56.79 o 
  -4   2   6      963.63     1006.23     27.13 o 
  -3   2   6     4563.82     4645.52     42.30 o 
  -2   2   6     2206.18     2054.49     38.25 o 
  -1   2   6      189.83      253.03     35.26 o 
   0   2   6       67.82      122.24     28.47 o 
   1   2   6      345.15      394.42     43.76 o 
   2   2   6      143.65      151.63     30.34 o 
   3   2   6       45.79      105.50     87.65 o 
   4   2   6       49.07      111.42     86.56 o 
   5   2   6       23.32       47.65     93.02 o 
   6   2   6      152.39      161.71    102.73 o 
   7   2   6      186.70       82.69     90.66 o 
 -13   3   6      186.15      198.68    102.07 o 
 -12   3   6      570.92      567.75    103.93 o 
 -11   3   6      208.63      243.69     67.91 o 
 -10   3   6      107.65       79.41     43.15 o 
  -9   3   6      131.97      152.40     43.95 o 
  -8   3   6      332.47      462.11     43.34 o 
  -7   3   6     4022.09     4021.07    105.73 o 
  -6   3   6    24019.24    24335.07    105.88 o 
  -5   3   6    16711.34    16695.23     71.69 o 
  -4   3   6     9533.77     9701.86     74.39 o 
  -3   3   6    13138.33    13657.92     99.72 o 
  -2   3   6        9.20       20.60     22.57 o 
  -1   3   6      481.62      501.78     30.18 o 
   0   3   6     4276.39     4098.97     65.11 o 
   1   3   6     4004.05     3907.53     70.25 o 
   2   3   6      381.55      359.26     26.53 o 
   3   3   6      460.43      456.49     31.93 o 
   4   3   6       88.33      120.84     73.12 o 
   5   3   6       34.31       99.51    106.46 o 
   6   3   6      164.45      155.78     93.07 o 
   7   3   6      650.56      587.78    102.85 o 
 -13   4   6      301.52      153.19    117.20 o 
 -12   4   6      791.99      736.68    109.33 o 
 -11   4   6     3435.94     3702.57    130.62 o 
 -10   4   6     8194.22     8210.08    164.06 o 
  -9   4   6     6597.75     6674.52    108.55 o 
  -8   4   6     6144.82     6302.35    108.06 o 
  -7   4   6     2345.63     2277.71     68.19 o 
  -6   4   6     1182.12     1206.20     48.82 o 
  -5   4   6     3827.11     3725.88     63.27 o 
  -4   4   6    10005.38     9906.92     92.93 o 
  -3   4   6    50367.55    49136.86    187.81 o 
  -2   4   6    35861.56    35640.96    178.24 o 
  -1   4   6     4590.83     4349.53     73.74 o 
   0   4   6       72.48       56.83     27.38 o 
   1   4   6       34.40       41.22     21.27 o 
   2   4   6     3155.21     3129.72    109.75 o 
   3   4   6     3855.99     3801.63     76.62 o 
   4   4   6     4110.34     4208.54    137.74 o 
   5   4   6     4338.41     4200.41    146.86 o 
   6   4   6     2364.64     2388.21    140.61 o 
   7   4   6      532.85      549.57     92.77 o 
 -13   5   6     1512.49     1402.67    152.20 o 
 -12   5   6     1502.95     1606.57    108.97 o 
 -11   5   6      737.10      766.19     85.64 o 
 -10   5   6      391.08      365.21     71.33 o 
  -9   5   6      836.70      906.54     57.21 o 
  -8   5   6     3798.22     3980.20     84.67 o 
  -7   5   6     6016.39     6064.96    107.44 o 
  -6   5   6    11107.42    11186.46    144.56 o 
  -5   5   6    24524.34    24325.83    161.62 o 
  -4   5   6    10518.05    10356.27     72.98 o 
  -3   5   6     1674.12     1719.02     41.71 o 
  -2   5   6     5299.77     5478.69     65.53 o 
  -1   5   6    13582.96    13711.52    126.15 o 
   0   5   6    12463.58    12252.68    135.36 o 
   1   5   6    15294.06    14989.93    271.13 o 
   2   5   6     7693.80     7593.08    101.23 o 
   3   5   6     4003.65     4090.66     99.38 o 
   4   5   6     1904.81     1762.91    122.88 o 
   5   5   6        0.79      -27.17     78.79 o 
   6   5   6       64.50       82.60     95.22 o 
   7   5   6     1739.09     1790.72    118.69 o 
 -13   6   6       58.65       97.91     89.85 o 
 -12   6   6      408.99      453.38     82.84 o 
 -11   6   6      830.87      756.29     81.35 o 
 -10   6   6      337.05      459.62     69.19 o 
  -9   6   6     1852.02     1978.94     97.83 o 
  -8   6   6     1411.73     1394.61     61.44 o 
  -7   6   6     1653.23     1649.26     59.31 o 
  -6   6   6      461.25      482.61     47.45 o 
  -5   6   6     2652.82     2686.01     42.00 o 
  -4   6   6     2379.70     2356.40     33.57 o 
  -3   6   6     7742.92     7394.55     99.99 o 
  -2   6   6     9228.60     9189.19    114.93 o 
  -1   6   6     2451.16     2250.49     61.15 o 
   0   6   6      587.16      576.03     37.75 o 
   1   6   6       11.20       21.20     23.24 o 
   2   6   6      115.47      109.23     24.27 o 
   3   6   6     3394.78     3384.81     96.95 o 
   4   6   6     2388.38     2332.06    170.80 o 
   5   6   6      189.48      195.03    102.34 o 
   6   6   6      840.20      818.18     90.15 o 
   7   6   6      173.27      177.89     86.12 o 
 -13   7   6      157.15      205.40    114.05 o 
 -12   7   6       14.20       24.01     65.12 o 
 -11   7   6        1.62      -37.04     69.13 o 
 -10   7   6       91.05       91.64     48.64 o 
  -9   7   6      207.80      194.87     67.68 o 
  -8   7   6       87.43       74.78     58.85 o 
  -7   7   6       54.22       80.49     16.80 o 
  -6   7   6      542.88      582.17     49.45 o 
  -5   7   6       17.95       17.31     19.90 o 
  -4   7   6     1475.82     1570.54     32.99 o 
  -3   7   6      181.75      162.88     41.06 o 
  -2   7   6      791.28      714.59     49.46 o 
  -1   7   6      479.13      522.51     42.29 o 
   0   7   6      800.40      889.37     43.25 o 
   1   7   6     1190.34     1161.92     38.14 o 
   2   7   6       29.48       16.74     57.77 o 
   3   7   6     1453.28     1342.07     80.10 o 
   4   7   6      726.51      544.47    107.39 o 
   5   7   6      435.61      382.33    101.87 o 
   6   7   6       19.53        4.93     76.89 o 
   7   7   6      172.17      123.14     89.36 o 
 -12   8   6      384.29      445.26     85.63 o 
 -11   8   6      955.83      945.73     90.22 o 
 -10   8   6     3460.29     3570.19    100.67 o 
  -9   8   6     5494.06     5571.21    136.02 o 
  -8   8   6     3702.36     3555.76     93.51 o 
  -7   8   6     1123.80     1142.74     61.25 o 
  -6   8   6       12.46       45.33     39.39 o 
  -5   8   6     6367.53     6424.77     63.83 o 
  -4   8   6    11816.63    11381.55    123.71 o 
  -3   8   6    13706.04    13188.86    254.13 o 
  -2   8   6    16254.80    16267.11    197.76 o 
  -1   8   6    13672.69    13828.53    162.21 o 
   0   8   6     2355.65     2263.64     56.59 o 
   1   8   6      158.98      145.31     29.50 o 
   2   8   6     1955.34     1942.29     54.76 o 
   3   8   6     4108.72     4386.24    189.18 o 
   4   8   6     2846.74     2654.01    208.82 o 
   5   8   6     1660.82     1589.09    176.99 o 
   6   8   6      563.57      669.93    122.90 o 
   7   8   6      556.43      600.13    102.90 o 
 -12   9   6     2592.56     2589.60    121.95 o 
 -11   9   6     1565.53     1491.52     82.71 o 
 -10   9   6       64.22       12.75     53.34 o 
  -9   9   6      670.66      713.25     55.78 o 
  -8   9   6     7820.64     7810.26    134.41 o 
  -7   9   6     5518.68     5643.50    104.44 o 
  -6   9   6    20799.56    20478.85    126.75 o 
  -5   9   6    34359.64    33901.61    214.63 o 
  -4   9   6    14909.95    14863.13    190.75 o 
  -3   9   6      254.83      278.06     64.14 o 
  -2   9   6      445.07      503.93     64.57 o 
  -1   9   6     6400.74     6357.09     80.30 o 
   0   9   6    15706.83    15376.75    130.36 o 
   1   9   6    19592.88    19648.94    196.33 o 
   2   9   6     3229.73     3180.97     63.10 o 
   3   9   6     1505.21     1639.80     89.57 o 
   4   9   6      552.00      606.97    107.17 o 
   5   9   6        2.88       32.28     84.75 o 
   6   9   6      202.55      248.32     91.69 o 
   7   9   6     1231.45     1223.42     99.79 o 
 -12  10   6     1396.56     1306.02    110.68 o 
 -11  10   6     1983.43     1917.14     87.41 o 
 -10  10   6     3618.62     3553.78     91.34 o 
  -9  10   6     3435.54     3479.59     87.50 o 
  -8  10   6      849.99      929.50     59.04 o 
  -7  10   6     2087.49     2060.14     74.07 o 
  -6  10   6      750.74      766.16     38.54 o 
  -5  10   6       43.30       47.09     21.27 o 
  -4  10   6    16183.99    16307.35    144.88 o 
  -3  10   6     6301.48     6307.89    142.87 o 
  -2  10   6     5905.56     5722.80    244.53 o 
  -1  10   6     6446.01     6101.64    131.72 o 
   0  10   6     1676.91     1591.17     55.61 o 
   1  10   6      418.62      417.43     44.46 o 
   2  10   6       18.56       34.02     31.38 o 
   3  10   6     1185.97     1314.93    123.64 o 
   4  10   6     3292.54     3651.28    188.93 o 
   5  10   6     1583.54     1552.97    122.58 o 
   6  10   6      594.54      523.40    101.03 o 
   7  10   6      213.00      252.92     86.03 o 
 -12  11   6        6.21       22.48     76.12 o 
 -11  11   6      118.52      131.23     59.62 o 
 -10  11   6       20.30       -1.41     50.45 o 
  -9  11   6      842.72      780.52     59.91 o 
  -8  11   6     2583.64     2425.64     74.74 o 
  -7  11   6      941.46      892.00     29.35 o 
  -6  11   6       49.57       83.12     31.56 o 
  -5  11   6      891.98      825.80     40.35 o 
  -4  11   6        9.18        5.77     19.39 o 
  -3  11   6     2620.66     2583.29     87.72 o 
  -2  11   6     1580.18     1617.31     86.77 o 
  -1  11   6       61.88      101.20     58.53 o 
   0  11   6       80.57      101.61     40.21 o 
   1  11   6      770.34      770.40     54.67 o 
   2  11   6      640.13      585.60     48.68 o 
   3  11   6       68.77       74.39     89.09 o 
   4  11   6       46.65       51.93     97.88 o 
   5  11   6       30.30       87.82     85.31 o 
   6  11   6      108.87       51.77     94.31 o 
 -12  12   6      268.03      101.42    104.73 o 
 -11  12   6      985.63      868.83     66.92 o 
 -10  12   6     1552.24     1601.92     70.45 o 
  -9  12   6     3683.09     3600.51     89.02 o 
  -8  12   6     5859.05     5797.28    103.17 o 
  -7  12   6       40.41       45.23     24.08 o 
  -6  12   6      239.35      262.02     42.19 o 
  -5  12   6     4357.82     4412.20     71.96 o 
  -4  12   6      155.57      119.09     21.69 o 
  -3  12   6     3425.81     3118.00     95.15 o 
  -2  12   6     2767.24     2738.34     89.20 o 
  -1  12   6     1912.71     1979.50     93.47 o 
   0  12   6     1204.58     1317.26     76.55 o 
   1  12   6      934.77      997.84    143.48 o 
   2  12   6      442.04      432.83     57.44 o 
   3  12   6      367.87      396.10     96.53 o 
   4  12   6     1699.57     1539.67    132.19 o 
   5  12   6      538.20      566.92     98.72 o 
   6  12   6      748.23      792.32    111.38 o 
 -12  13   6     2044.09     2116.62    239.18 o 
 -11  13   6      385.99      412.69     58.73 o 
 -10  13   6       45.35      101.65     51.50 o 
  -9  13   6     3551.98     3469.48     91.22 o 
  -8  13   6     5140.97     5251.17    100.97 o 
  -7  13   6     7167.07     7233.52    106.05 o 
  -6  13   6    15040.66    15155.20    167.85 o 
  -5  13   6    21451.16    21280.03    183.21 o 
  -4  13   6     3813.49     3839.58     57.14 o 
  -3  13   6        9.50        2.48     57.77 o 
  -2  13   6     1167.89     1125.93     70.73 o 
  -1  13   6     7223.50     7106.38    132.66 o 
   0  13   6    10793.10    11255.19    182.26 o 
   1  13   6     1532.35     1509.03     78.06 o 
   2  13   6     4895.00     4685.12    235.51 o 
   3  13   6     3206.57     3352.34    162.37 o 
   4  13   6     1205.46     1321.31    114.01 o 
   5  13   6      129.92      111.58     81.23 o 
   6  13   6      884.84      754.92    117.48 o 
 -12  14   6     1236.43     1148.04    179.00 o 
 -11  14   6     1765.37     1760.72     94.25 o 
 -10  14   6     4225.26     4232.40    103.79 o 
  -9  14   6     5457.38     5517.45    107.90 o 
  -8  14   6     4269.23     4422.47     94.87 o 
  -7  14   6      274.97      309.86     44.85 o 
  -6  14   6       87.52       70.84     39.88 o 
  -5  14   6     2368.56     2316.84     63.35 o 
  -4  14   6    13417.13    12858.47     99.55 o 
  -3  14   6    19807.66    20139.89    220.59 o 
  -2  14   6    15042.30    15515.04    192.47 o 
  -1  14   6     9409.16     9661.70    184.00 o 
   0  14   6     1377.00     1593.14    110.26 o 
   1  14   6      234.41      209.41     56.46 o 
   2  14   6      765.50      920.65    168.71 o 
   3  14   6     3632.32     3886.05    211.80 o 
   4  14   6     5889.13     5894.10    227.85 o 
   5  14   6      739.09      785.70    105.00 o 
   6  14   6     1596.72     1541.15    137.48 o 
 -12  15   6      393.46      321.46    112.15 o 
 -11  15   6      115.92       91.46     61.57 o 
 -10  15   6      187.41      174.81     61.82 o 
  -9  15   6       25.60       37.70     45.79 o 
  -8  15   6     1470.48     1564.87     66.70 o 
  -7  15   6       36.76       54.82     40.11 o 
  -6  15   6      237.89      279.11     42.08 o 
  -5  15   6     2729.62     2597.47     45.98 o 
  -4  15   6      271.85      278.17     31.01 o 
  -3  15   6     1040.14     1043.09     53.09 o 
  -2  15   6       26.85       -0.74     65.38 o 
  -1  15   6      979.82      933.77     87.19 o 
   0  15   6     5391.32     5415.64    176.51 o 
   1  15   6     7127.65     7290.33    152.94 o 
   2  15   6     3788.95     3292.39    229.84 o 
   3  15   6       93.64      154.30     86.45 o 
   4  15   6       71.43        7.13     85.79 o 
   5  15   6      823.18      893.97    114.60 o 
   6  15   6       13.75       44.64     99.01 o 
 -11  16   6      126.63       91.50     61.96 o 
 -10  16   6      342.25      306.37     62.65 o 
  -9  16   6      910.61      870.88     73.54 o 
  -8  16   6      363.79      475.54     51.70 o 
  -7  16   6       74.75       45.58     53.28 o 
  -6  16   6      319.69      324.81     43.45 o 
  -5  16   6      862.45      832.89     33.79 o 
  -4  16   6     1327.79     1268.72     42.39 o 
  -3  16   6      847.14      844.84     43.28 o 
  -2  16   6     1308.72     1247.73     83.84 o 
  -1  16   6      480.68      554.64     84.62 o 
   0  16   6       77.08       70.42     68.90 o 
   1  16   6      171.17      109.27     77.78 o 
   2  16   6      147.19      140.21     56.90 o 
   3  16   6       14.41       31.93    100.62 o 
   4  16   6      395.06      342.01     97.29 o 
   5  16   6      444.50      606.20    105.21 o 
   6  16   6       13.58       58.78     92.90 o 
 -11  17   6      369.73      410.49     70.19 o 
 -10  17   6        0.31       -3.72     59.26 o 
  -9  17   6       96.57       64.52     62.13 o 
  -8  17   6      729.86      795.40     70.88 o 
  -7  17   6     3875.04     4045.72    182.40 o 
  -6  17   6     7337.29     7304.55    132.93 o 
  -5  17   6     5732.73     5628.10     74.69 o 
  -4  17   6     3650.38     3685.89     61.50 o 
  -3  17   6      281.72      288.07     37.46 o 
  -2  17   6      498.92      426.74     72.11 o 
  -1  17   6     7898.16     7942.12    181.58 o 
   0  17   6     5492.23     5551.84    292.24 o 
   1  17   6     6992.11     7035.00    196.89 o 
   2  17   6     7474.25     7300.55    136.60 o 
   3  17   6     2717.74     2683.07    191.82 o 
   4  17   6      255.30      149.78     91.97 o 
   5  17   6        0.91       -0.15     90.58 o 
 -11  18   6     2262.37     2292.26    108.74 o 
 -10  18   6     3058.86     3035.54    113.19 o 
  -9  18   6     3391.40     3531.69    114.11 o 
  -8  18   6     2583.83     2474.72    100.72 o 
  -7  18   6     1182.89     1100.67     74.68 o 
  -6  18   6      255.69      212.31     60.00 o 
  -5  18   6     4026.72     3847.50    124.17 o 
  -4  18   6     6713.50     6490.35     76.42 o 
  -3  18   6    11895.81    12316.10    202.49 o 
  -2  18   6    11494.09    11654.38    220.20 o 
  -1  18   6     4613.31     4777.53    231.95 o 
   0  18   6     3836.66     3704.86    136.72 o 
   1  18   6      347.82      258.03     83.69 o 
   2  18   6      536.97      593.91     70.29 o 
   3  18   6     7221.46     7101.43    224.07 o 
   4  18   6     3889.41     3798.25    157.50 o 
   5  18   6     1190.84     1327.09    121.47 o 
 -11  19   6      803.44      745.01     84.53 o 
 -10  19   6       29.61       38.73     64.79 o 
  -9  19   6      913.35      968.11     81.42 o 
  -8  19   6     5151.94     4907.94    130.34 o 
  -7  19   6     3981.03     3933.34    113.56 o 
  -6  19   6     5277.04     5074.66    119.50 o 
  -5  19   6     2481.41     2473.04    172.51 o 
  -4  19   6      750.04      707.15     52.83 o 
  -3  19   6       76.45      119.60     32.00 o 
  -2  19   6        2.41      -11.69     63.20 o 
  -1  19   6     3126.31     3283.87    134.48 o 
   0  19   6     2217.69     2330.30    122.10 o 
   1  19   6     2446.16     2670.82    148.63 o 
   2  19   6     2426.94     2387.16    189.01 o 
   3  19   6      686.19      698.91    171.29 o 
   4  19   6      173.31      217.44    105.70 o 
   5  19   6      232.28      172.45     75.84 o 
 -10  20   6        0.17      -19.04     66.86 o 
  -9  20   6      117.97      119.17     69.33 o 
  -8  20   6       57.14       51.98     61.11 o 
  -7  20   6       79.18       65.04     65.61 o 
  -6  20   6      352.97      380.22    102.81 o 
  -5  20   6       14.73        3.21     68.40 o 
  -4  20   6       15.10       -1.13     68.54 o 
  -3  20   6       34.70       97.51     64.05 o 
  -2  20   6      551.00      485.01     67.73 o 
  -1  20   6     2014.84     2007.00    117.52 o 
   0  20   6       16.30       50.01     57.45 o 
   1  20   6        3.16       15.39     57.89 o 
   2  20   6      118.97      -19.88    124.22 o 
   3  20   6       59.13      140.46    135.21 o 
   4  20   6      162.71       69.28    139.23 o 
   5  20   6        0.39      -56.29     77.41 o 
 -10  21   6        0.94       -3.41     69.18 o 
  -9  21   6       42.02       33.45     65.38 o 
  -8  21   6      774.89      752.91     81.15 o 
  -7  21   6     2488.53     2378.95    101.64 o 
  -6  21   6     1063.53     1201.58    125.96 o 
  -5  21   6     4595.10     4465.78    132.03 o 
  -4  21   6      631.86      638.75     76.75 o 
  -3  21   6        3.64        3.59     71.02 o 
  -2  21   6      801.20      818.38     52.99 o 
  -1  21   6     2763.83     2757.24     85.01 o 
   0  21   6      637.81      735.65     69.50 o 
   1  21   6     1077.30     1119.07     77.63 o 
   2  21   6     1276.33     1319.35    114.95 o 
   3  21   6      931.20      922.08    162.64 o 
   4  21   6        1.72       46.01    132.37 o 
 -10  22   6     3204.36     3433.49    133.21 o 
  -9  22   6     2816.98     2898.09    119.18 o 
  -8  22   6     2667.09     2658.32    109.55 o 
  -7  22   6     3061.79     2911.41    110.30 o 
  -6  22   6        3.50      -15.70     89.26 o 
  -5  22   6     3351.44     3177.04    124.21 o 
  -4  22   6     4237.99     4215.26    137.28 o 
  -3  22   6     4163.25     4381.59    137.62 o 
  -2  22   6     2840.12     2735.55    141.56 o 
  -1  22   6     7372.07     7575.95    167.08 o 
   0  22   6     2487.68     2437.39     96.55 o 
   1  22   6      341.67      313.37     64.58 o 
   2  22   6      391.09      491.15     98.25 o 
   3  22   6     1983.03     1561.07    136.27 o 
   4  22   6     1431.96     1435.52    184.43 o 
  -9  23   6      522.06      641.80     80.27 o 
  -8  23   6     1813.53     1802.83     98.13 o 
  -7  23   6     3026.72     2980.22    118.01 o 
  -6  23   6     4142.72     4291.37    255.20 o 
  -5  23   6     2405.07     2505.37    115.83 o 
  -4  23   6     2154.07     2083.04    137.36 o 
  -3  23   6     2069.05     1889.46    109.49 o 
  -2  23   6      493.92      492.81     97.15 o 
  -1  23   6     1968.72     1860.58    103.58 o 
   0  23   6     2164.07     2405.28    112.17 o 
   1  23   6     3533.21     3552.39    146.21 o 
   2  23   6     3062.10     2979.34    148.70 o 
   3  23   6     1147.44     1091.73    119.57 o 
   4  23   6       66.46      -31.14     89.02 o 
  -9  24   6      662.94      694.59     91.02 o 
  -8  24   6      650.29      588.29     82.99 o 
  -7  24   6       46.85       88.36     78.97 o 
  -6  24   6      455.02      465.72    110.20 o 
  -5  24   6      510.12      561.08     82.48 o 
  -4  24   6      729.39      758.96     87.12 o 
  -3  24   6      356.73      431.43     83.03 o 
  -2  24   6     1598.76     1484.29    122.46 o 
  -1  24   6      329.95      452.67     84.32 o 
   0  24   6      231.10      266.26     73.61 o 
   1  24   6       63.90      119.56     76.12 o 
   2  24   6      111.72       93.76    133.14 o 
   3  24   6       73.37       34.83    147.18 o 
  -9  25   6        1.81       19.98     76.47 o 
  -8  25   6       15.29        7.97     69.20 o 
  -7  25   6      467.38      369.47     90.02 o 
  -6  25   6      224.39      305.20     94.83 o 
  -5  25   6     1469.07     1244.38    104.04 o 
  -4  25   6     1330.26     1259.47    104.40 o 
  -3  25   6      995.71      888.43     96.77 o 
  -2  25   6      449.51      491.30    101.00 o 
  -1  25   6      449.79      483.48     86.58 o 
   0  25   6      529.25      608.69     82.38 o 
   1  25   6      184.54      145.70     74.97 o 
   2  25   6       38.10       23.38    101.94 o 
   3  25   6       98.72      119.38    133.96 o 
  -8  26   6     1028.59     1064.03     94.42 o 
  -7  26   6      534.18      437.30    121.83 o 
  -6  26   6        5.33       70.86    104.49 o 
  -5  26   6     1335.71     1240.30    108.86 o 
  -4  26   6     4234.92     4431.57    205.31 o 
  -3  26   6     2751.88     3031.19    136.07 o 
  -2  26   6     1364.97     1634.74    130.25 o 
  -1  26   6     2856.35     2608.06    125.43 o 
   0  26   6      530.06      492.42     86.74 o 
   1  26   6        4.65       53.31     97.27 o 
   2  26   6      813.39      719.94    126.28 o 
   3  26   6     1124.45     1051.31    147.77 o 
  -8  27   6     1465.00     1571.70    126.31 o 
  -7  27   6     2441.53     2381.42    179.43 o 
  -6  27   6     3425.80     3556.19    193.58 o 
  -5  27   6     1729.13     1922.40    163.54 o 
  -4  27   6      578.29      685.50     96.27 o 
  -3  27   6      238.55      245.58     86.42 o 
  -2  27   6      213.26      178.07     98.02 o 
  -1  27   6      921.95      929.80    113.30 o 
   0  27   6     2627.50     2907.97    165.88 o 
   1  27   6     2836.84     2733.12    246.01 o 
   2  27   6     2028.50     2419.38    182.52 o 
  -7  28   6      166.96      279.52    121.46 o 
  -6  28   6       20.31       -7.72    114.40 o 
  -5  28   6      126.81      253.40    133.63 o 
  -4  28   6      502.61      473.58     94.17 o 
  -3  28   6     1011.94      933.93    101.66 o 
  -2  28   6     1231.52     1242.73    126.29 o 
  -1  28   6      754.75      668.78    113.31 o 
   0  28   6      355.32      398.73     87.13 o 
   1  28   6       58.66       43.01    116.00 o 
  -6  29   6       84.22       56.91    102.89 o 
  -5  29   6       90.96       48.42    117.79 o 
  -4  29   6        1.17      -55.73     85.58 o 
  -3  29   6        2.14      -15.51     85.73 o 
  -2  29   6       17.66       69.61    102.71 o 
  -1  29   6      168.96      246.86     99.91 o 
   0  29   6       34.48       33.99    102.21 o 
   1  29   6       28.69       86.04    107.16 o 
  -6  30   6       31.78      -12.14    111.42 o 
  -5  30   6      307.66      452.86    125.10 o 
  -4  30   6     1298.80     1371.04    123.45 o 
  -3  30   6     1403.46     1595.11    177.21 o 
  -2  30   6     1083.64     1044.88    131.13 o 
  -1  30   6      599.57      564.95    120.58 o 
   0  30   6       60.91       91.51    102.78 o 
  -4  31   6     1231.94     1179.21    119.31 o 
  -3  31   6      245.16      227.02    101.46 o 
  -2  31   6      115.31      114.84     95.45 o 
  -1  31   6     1020.23     1010.40    138.40 o 
 -13   1   7      843.95      754.79    128.48 o 
 -12   1   7      654.03      618.81    112.28 o 
 -11   1   7       40.39       83.48     76.55 o 
 -10   1   7      114.23      137.99     62.08 o 
  -9   1   7      473.57      510.48     62.33 o 
  -8   1   7     2053.30     2062.78     46.42 o 
  -7   1   7     4935.63     4916.72     56.79 o 
  -6   1   7     4458.56     4499.72     52.45 o 
  -5   1   7    16731.41    16717.85    107.17 o 
  -4   1   7     7124.87     7458.01     68.47 o 
  -3   1   7        0.05       24.12     29.80 o 
  -2   1   7    10397.42    10845.49    127.45 o 
  -1   1   7      928.29      763.38     38.27 o 
   0   1   7     6347.48     6271.10     87.96 o 
   1   1   7     6484.86     6445.57     99.21 o 
   2   1   7     1486.57     1458.35    113.87 o 
   3   1   7     1577.20     1591.85    127.02 o 
   4   1   7       27.33       35.00     97.13 o 
   5   1   7      475.21      512.77    124.42 o 
   6   1   7      606.70      487.53    125.23 o 
 -13   2   7      148.90      260.28    111.20 o 
 -12   2   7     1911.57     2015.59    139.91 o 
 -11   2   7     7458.17     7544.11    171.49 o 
 -10   2   7     7309.55     7342.45    105.20 o 
  -9   2   7     7252.58     7249.76    127.95 o 
  -8   2   7     4485.10     4204.36     82.92 o 
  -7   2   7     4495.38     4560.76     53.51 o 
  -6   2   7       18.91       37.05     14.58 o 
  -5   2   7     5625.16     5440.19     49.96 o 
  -4   2   7    35263.23    35501.63    129.64 o 
  -3   2   7    49470.64    49037.32    199.28 o 
  -2   2   7    14552.45    14635.94    122.39 o 
  -1   2   7    11328.76    10997.98     99.87 o 
   0   2   7     1061.19     1068.02     38.85 o 
   1   2   7      632.54      580.98     51.18 o 
   2   2   7     6791.62     6547.82     91.31 o 
   3   2   7     3362.87     3468.60    203.37 o 
   4   2   7     5200.70     5209.42    191.53 o 
   5   2   7     3118.34     3034.63    180.31 o 
   6   2   7     1500.20     1524.38    249.22 o 
 -13   3   7     1421.40     1408.23    136.58 o 
 -12   3   7     1710.00     1685.79    103.70 o 
 -11   3   7      383.39      360.49     79.13 o 
 -10   3   7      100.12      171.38     42.09 o 
  -9   3   7     2522.97     2644.43    123.61 o 
  -8   3   7     3010.45     2960.96     88.61 o 
  -7   3   7    19557.01    19038.32    121.58 o 
  -6   3   7    37317.11    36485.20    184.18 o 
  -5   3   7    14213.24    14129.04     81.78 o 
  -4   3   7     3875.05     3777.39     55.37 o 
  -3   3   7        1.70       26.25     33.80 o 
  -2   3   7    13681.66    14303.42    122.13 o 
  -1   3   7     2748.37     2851.27     51.61 o 
   0   3   7    16380.08    16740.68    175.23 o 
   1   3   7     9647.02     9682.17    188.14 o 
   2   3   7     4685.56     4561.79     89.40 o 
   3   3   7     2775.75     2595.12    139.00 o 
   4   3   7      534.02      571.36    109.83 o 
   5   3   7       52.78       41.21    112.80 o 
   6   3   7     1441.78     1657.83    258.80 o 
 -13   4   7       48.30       -7.03     94.78 o 
 -12   4   7      268.57      325.93     80.89 o 
 -11   4   7      706.01      763.36     82.44 o 
 -10   4   7      153.41      212.97     43.33 o 
  -9   4   7      336.05      317.93     45.06 o 
  -8   4   7      800.16      774.57     50.70 o 
  -7   4   7      974.37      992.55     36.11 o 
  -6   4   7     2711.51     2714.96     56.78 o 
  -5   4   7     1701.49     1702.58     38.11 o 
  -4   4   7     2636.86     2654.85     47.76 o 
  -3   4   7     2003.65     1771.44     64.21 o 
  -2   4   7     7331.84     7267.61     90.75 o 
  -1   4   7      539.72      543.04     35.21 o 
   0   4   7     1135.50     1186.77     37.69 o 
   1   4   7       68.56       69.69     24.58 o 
   2   4   7      984.52     1074.39     57.33 o 
   3   4   7        5.37       99.42     77.16 o 
   4   4   7      220.70      355.27    107.34 o 
   5   4   7      833.75      788.27    127.79 o 
   6   4   7      375.51      309.78    111.00 o 
 -13   5   7      482.30      416.25    115.84 o 
 -12   5   7      458.64      408.14     85.33 o 
 -11   5   7      874.22      876.14     86.65 o 
 -10   5   7      207.74      180.40     46.46 o 
  -9   5   7       49.40       89.16     40.73 o 
  -8   5   7     1604.15     1593.03     65.17 o 
  -7   5   7     6168.50     5958.81     77.84 o 
  -6   5   7     1437.56     1432.97     63.64 o 
  -5   5   7      755.67      716.79     32.04 o 
  -4   5   7      247.12      221.11     34.32 o 
  -3   5   7        0.23       26.10     47.19 o 
  -2   5   7      664.59      702.45     71.07 o 
  -1   5   7     3520.87     3527.70     58.74 o 
   0   5   7     1283.67     1271.90     40.55 o 
   1   5   7     1809.49     1866.12     41.41 o 
   2   5   7      347.82      376.74     51.39 o 
   3   5   7      796.16      842.72     90.90 o 
   4   5   7        0.67       63.56     91.65 o 
   5   5   7      701.60      763.33    121.81 o 
   6   5   7      134.54      168.51     97.44 o 
 -13   6   7       88.16       94.47     83.59 o 
 -12   6   7     1220.76     1413.54    103.16 o 
 -11   6   7     3963.86     4336.21    137.74 o 
 -10   6   7     3542.40     3570.20    120.42 o 
  -9   6   7     5495.00     5513.44    135.82 o 
  -8   6   7     1395.51     1356.82     51.53 o 
  -7   6   7      630.21      724.06     64.31 o 
  -6   6   7     2475.28     2291.86     76.93 o 
  -5   6   7     7870.33     7661.81    144.12 o 
  -4   6   7    10723.72    10720.02    117.88 o 
  -3   6   7    12653.32    12413.39    444.11 o 
  -2   6   7     9742.12     9399.38    244.88 o 
  -1   6   7    15108.75    14844.93    151.33 o 
   0   6   7     1321.26     1350.89     44.71 o 
   1   6   7     1968.45     1911.57     45.34 o 
   2   6   7     2593.39     2658.93    103.32 o 
   3   6   7     1793.28     1736.82    111.20 o 
   4   6   7     4572.43     5025.25    212.99 o 
   5   6   7     2108.88     2015.91    125.03 o 
   6   6   7      857.66     1015.89    125.52 o 
 -13   7   7     3016.56     2701.89    174.28 o 
 -12   7   7     1657.07     1633.76    107.53 o 
 -11   7   7      141.18      250.01     75.84 o 
 -10   7   7      163.87      187.95     66.70 o 
  -9   7   7     2098.82     2237.70    112.18 o 
  -8   7   7     3852.56     4022.70    110.85 o 
  -7   7   7     7595.94     7880.04    136.42 o 
  -6   7   7    16993.85    17071.07    235.94 o 
  -5   7   7    11738.81    11626.73    165.59 o 
  -4   7   7     7320.87     7160.17     79.13 o 
  -3   7   7      410.38      373.89     59.10 o 
  -2   7   7     3609.22     3792.30    119.43 o 
  -1   7   7     7880.84     7728.60     91.46 o 
   0   7   7    14510.13    14801.40    147.80 o 
   1   7   7     5993.05     6016.95     99.45 o 
   2   7   7     4182.47     4177.42    109.86 o 
   3   7   7     5576.73     5358.47    151.26 o 
   4   7   7      243.91      286.38     86.60 o 
   5   7   7      259.69      333.26     93.95 o 
   6   7   7     1229.17     1270.10    122.38 o 
 -13   8   7       60.78       70.56    103.50 o 
 -12   8   7      623.94      710.47     89.86 o 
 -11   8   7     1078.79     1204.68     92.05 o 
 -10   8   7     2085.85     1990.99     78.31 o 
  -9   8   7     2995.66     2959.72    109.46 o 
  -8   8   7      321.19      390.85     62.98 o 
  -7   8   7      763.72      803.55     58.04 o 
  -6   8   7        8.40        5.44     23.65 o 
  -5   8   7      522.31      462.48     35.69 o 
  -4   8   7     6329.11     6304.18     89.10 o 
  -3   8   7     8537.74     8592.12    169.34 o 
  -2   8   7     7197.38     7054.22    154.26 o 
  -1   8   7     1480.28     1515.01     64.79 o 
   0   8   7        4.59       26.98     30.60 o 
   1   8   7        6.95       29.21     27.53 o 
   2   8   7     1891.75     1850.64     88.66 o 
   3   8   7      920.05      921.36    127.91 o 
   4   8   7     1704.89     1683.61    138.83 o 
   5   8   7     1532.87     1493.73    127.80 o 
   6   8   7      577.67      433.60     94.52 o 
 -13   9   7       91.83      140.16    110.76 o 
 -12   9   7        3.83      -26.39     75.98 o 
 -11   9   7       25.38        8.98     72.98 o 
 -10   9   7        0.04       -6.70     52.24 o 
  -9   9   7     3366.35     3264.58     92.66 o 
  -8   9   7        0.82       13.67     49.03 o 
  -7   9   7      100.25       73.74     43.62 o 
  -6   9   7       85.97       85.62     24.04 o 
  -5   9   7      995.06     1082.09     42.60 o 
  -4   9   7     1020.66     1142.41     45.23 o 
  -3   9   7     1765.25     1761.68     76.96 o 
  -2   9   7        7.72      -18.49     73.35 o 
  -1   9   7      531.17      553.23     48.91 o 
   0   9   7      342.79      308.07     35.86 o 
   1   9   7       81.47       66.36     29.99 o 
   2   9   7      136.20      150.68     62.87 o 
   3   9   7      138.81      213.08    103.15 o 
   4   9   7       49.74       18.49    105.42 o 
   5   9   7      824.20      748.62    126.17 o 
   6   9   7       31.10        4.89     83.80 o 
 -12  10   7      458.44      499.75     90.02 o 
 -11  10   7     2583.31     2704.05    118.95 o 
 -10  10   7     2369.87     2447.09     87.91 o 
  -9  10   7     5238.13     5204.35    123.56 o 
  -8  10   7     5581.43     5707.13     99.22 o 
  -7  10   7      161.64      141.09     46.20 o 
  -6  10   7      100.24      124.08     27.55 o 
  -5  10   7      793.93      757.58     41.39 o 
  -4  10   7      846.64      746.77     49.01 o 
  -3  10   7     8002.45     8074.83    178.07 o 
  -2  10   7    12138.53    12529.96    158.14 o 
  -1  10   7     4468.67     4454.63    115.33 o 
   0  10   7     2800.19     2813.51     65.69 o 
   1  10   7      123.02      106.22     37.08 o 
   2  10   7     1373.80     1396.26    100.60 o 
   3  10   7     1793.88     1582.13    130.59 o 
   4  10   7     1547.87     1386.55    144.90 o 
   5  10   7      777.14      853.32    118.17 o 
   6  10   7      591.30      519.64    100.49 o 
 -12  11   7     2387.20     2254.04    119.49 o 
 -11  11   7      261.63      305.20     63.93 o 
 -10  11   7      265.75      290.30     53.53 o 
  -9  11   7     6580.49     6545.98    113.86 o 
  -8  11   7     5318.11     5423.53    111.49 o 
  -7  11   7     7625.56     7710.96    135.24 o 
  -6  11   7    10481.24    10399.89     96.83 o 
  -5  11   7     8903.87     8886.32     79.79 o 
  -4  11   7     1723.78     1563.93     81.60 o 
  -3  11   7      183.25      213.08     55.86 o 
  -2  11   7     3852.81     3939.48    101.91 o 
  -1  11   7     5167.68     5285.00    128.17 o 
   0  11   7    10463.03    10296.28    148.50 o 
   1  11   7     5128.05     5097.06    140.59 o 
   2  11   7     3548.99     3531.16    122.50 o 
   3  11   7     1262.49     1288.53    154.46 o 
   4  11   7       87.56      129.66    100.66 o 
   5  11   7      801.78      778.57    109.09 o 
   6  11   7     1240.32     1204.72    129.62 o 
 -12  12   7     2081.29     2148.81    164.14 o 
 -11  12   7     1769.67     1812.59     88.85 o 
 -10  12   7     2907.99     3060.05     86.90 o 
  -9  12   7    11027.12    11287.03    144.09 o 
  -8  12   7     4098.55     4081.94     90.42 o 
  -7  12   7      938.19      926.86     48.39 o 
  -6  12   7      739.45      694.94     33.40 o 
  -5  12   7     4322.18     4297.75    105.62 o 
  -4  12   7     5598.08     5361.33    110.89 o 
  -3  12   7     4227.28     3991.58    105.54 o 
  -2  12   7     6527.51     6384.68    128.08 o 
  -1  12   7     5179.27     5082.61    133.70 o 
   0  12   7     1332.30     1335.19     88.70 o 
   1  12   7      139.49      146.53     46.29 o 
   2  12   7     1750.79     1739.15     96.83 o 
   3  12   7     3245.23     3204.08    170.12 o 
   4  12   7     1406.69     1496.12    175.31 o 
   5  12   7      661.13      849.24    114.05 o 
   6  12   7      941.95      822.66    119.90 o 
 -12  13   7        6.06       38.86     89.99 o 
 -11  13   7        5.19      -16.48     52.10 o 
 -10  13   7        0.48      -25.06     50.84 o 
  -9  13   7       43.57       18.14     50.46 o 
  -8  13   7      548.46      578.25     54.36 o 
  -7  13   7      556.10      571.98     44.81 o 
  -6  13   7     1920.06     1881.71     72.51 o 
  -5  13   7     1789.67     1789.88     60.80 o 
  -4  13   7      274.23      281.81     41.70 o 
  -3  13   7      299.52      327.77     61.33 o 
  -2  13   7        6.30       31.44     53.66 o 
  -1  13   7     2669.29     2639.73    110.17 o 
   0  13   7     4146.38     4081.21    154.86 o 
   1  13   7      142.33      141.52     71.73 o 
   2  13   7        4.47      -17.21     75.96 o 
   3  13   7       73.20       94.40     81.33 o 
   4  13   7       20.57       34.85    108.04 o 
   5  13   7      545.14      472.17    105.70 o 
 -12  14   7      290.76      242.61    110.41 o 
 -11  14   7     1056.78      910.92     78.26 o 
 -10  14   7     1417.29     1332.03     69.96 o 
  -9  14   7      490.73      482.05     55.09 o 
  -8  14   7     1448.25     1481.32     67.53 o 
  -7  14   7      154.92      141.35     42.34 o 
  -6  14   7     1033.48     1025.81     37.32 o 
  -5  14   7     3010.25     2844.29    105.91 o 
  -4  14   7     2103.34     2007.97     69.02 o 
  -3  14   7     1875.16     1872.00     89.71 o 
  -2  14   7     1552.85     1555.29     84.75 o 
  -1  14   7     1439.94     1435.57     96.31 o 
   0  14   7       42.76       84.42     61.93 o 
   1  14   7       86.55       76.74     77.24 o 
   2  14   7      999.51      994.05     95.47 o 
   3  14   7      881.63      839.58     91.41 o 
   4  14   7     1041.18      895.28    105.84 o 
   5  14   7      177.99      129.22     89.35 o 
 -12  15   7     1718.95     1946.14    153.10 o 
 -11  15   7      277.49      344.33     65.92 o 
 -10  15   7      101.91       51.35     58.57 o 
  -9  15   7     1040.33     1157.37     65.55 o 
  -8  15   7     5768.28     5712.46    125.92 o 
  -7  15   7     8280.56     8501.20    169.43 o 
  -6  15   7     8699.20     8493.20    207.56 o 
  -5  15   7     8189.87     7682.50    157.22 o 
  -4  15   7     3005.80     3019.12     70.08 o 
  -3  15   7       72.21       51.81     64.21 o 
  -2  15   7     2105.69     2175.88     98.76 o 
  -1  15   7     3890.97     3871.15    116.00 o 
   0  15   7    14405.66    14440.94    221.85 o 
   1  15   7    14924.21    14972.53    279.57 o 
   2  15   7     3790.74     3813.15    137.34 o 
   3  15   7      320.41      275.84     85.31 o 
   4  15   7       22.30       -1.29     89.47 o 
   5  15   7      104.80      144.83     89.70 o 
 -12  16   7     1179.61     1189.32    109.18 o 
 -11  16   7     1790.58     1855.03     96.53 o 
 -10  16   7     3481.34     3462.42    111.24 o 
  -9  16   7     2554.07     2685.23    102.52 o 
  -8  16   7     1066.42     1171.59     76.00 o 
  -7  16   7       92.75      129.28     68.18 o 
  -6  16   7      465.31      446.60     46.50 o 
  -5  16   7     7640.81     7274.33    112.47 o 
  -4  16   7    13630.73    13112.18    136.54 o 
  -3  16   7    17459.49    17889.98    329.31 o 
  -2  16   7    13120.31    13412.41    198.28 o 
  -1  16   7     5399.64     5440.17    175.14 o 
   0  16   7     1050.41      945.10     95.35 o 
   1  16   7        4.84      -97.71    154.70 o 
   2  16   7     3257.39     3537.01    171.80 o 
   3  16   7     2725.66     2827.07    138.79 o 
   4  16   7     2958.29     3000.77    149.49 o 
   5  16   7     1167.66     1417.69    127.60 o 
 -11  17   7       64.01       68.62     62.35 o 
 -10  17   7       22.87       65.17     60.61 o 
  -9  17   7     1372.42     1434.43     88.69 o 
  -8  17   7     1533.18     1608.39     84.71 o 
  -7  17   7     1830.66     1821.80     97.49 o 
  -6  17   7     4356.48     4279.82    116.12 o 
  -5  17   7     2430.57     2327.98     64.23 o 
  -4  17   7      448.43      466.87     38.22 o 
  -3  17   7        3.87       39.50     66.79 o 
  -2  17   7      836.83      913.61     86.99 o 
  -1  17   7     2950.27     3040.49    113.38 o 
   0  17   7     6947.50     6941.55    174.75 o 
   1  17   7     1148.80     1221.32    100.73 o 
   2  17   7      516.81      541.03    136.33 o 
   3  17   7      159.87      204.85     91.97 o 
   4  17   7       81.96       24.09    101.19 o 
   5  17   7        1.02       13.42     93.89 o 
 -11  18   7        8.64       23.71     58.43 o 
 -10  18   7       10.83      -26.82     64.18 o 
  -9  18   7      393.83      335.33     69.08 o 
  -8  18   7      126.89       62.41     61.66 o 
  -7  18   7       26.44       58.82     70.34 o 
  -6  18   7       25.21        0.99     58.46 o 
  -5  18   7       66.97       61.87     58.52 o 
  -4  18   7        7.46        3.70     41.05 o 
  -3  18   7      309.33      374.94     61.90 o 
  -2  18   7      169.31      175.57     65.27 o 
  -1  18   7       11.96        2.67     67.73 o 
   0  18   7       33.59       71.79     68.91 o 
   1  18   7       41.43       57.17     68.51 o 
   2  18   7        1.13       61.25    148.63 o 
   3  18   7      377.51      374.80     93.74 o 
   4  18   7        4.20       -1.15     88.38 o 
 -11  19   7      100.49       29.61     66.02 o 
 -10  19   7       28.78       17.79     65.75 o 
  -9  19   7      688.84      590.02     80.48 o 
  -8  19   7     3256.69     3214.06    112.05 o 
  -7  19   7     3535.47     3465.56    127.67 o 
  -6  19   7     3753.88     3629.76    114.57 o 
  -5  19   7     3362.87     3353.58    115.28 o 
  -4  19   7     2131.50     2092.02    103.29 o 
  -3  19   7      547.00      498.01     67.13 o 
  -2  19   7       99.48      147.23     70.92 o 
  -1  19   7     5714.15     6028.80    230.88 o 
   0  19   7     2972.05     2821.95    234.03 o 
   1  19   7     2503.68     2540.25    140.07 o 
   2  19   7      994.25     1092.55    176.99 o 
   3  19   7       44.22      119.17     90.43 o 
   4  19   7        0.61      -24.72     96.38 o 
 -11  20   7     2305.73     2212.21    111.43 o 
 -10  20   7     3354.63     3538.99    126.54 o 
  -9  20   7     5066.06     4973.09    135.59 o 
  -8  20   7     3216.82     3107.23    114.39 o 
  -7  20   7      195.43      177.18     91.53 o 
  -6  20   7      495.92      592.04    137.70 o 
  -5  20   7     3997.24     3889.22    126.87 o 
  -4  20   7     8410.88     8508.46    213.19 o 
  -3  20   7     9821.35     9864.38    161.92 o 
  -2  20   7     6957.32     7163.61    165.53 o 
  -1  20   7     1552.31     1590.60    101.25 o 
   0  20   7      943.20      913.81    100.19 o 
   1  20   7      745.48      641.92     72.20 o 
   2  20   7     2220.47     1918.52    195.62 o 
   3  20   7     2857.62     2671.91    168.01 o 
   4  20   7     1811.38     2022.74    137.49 o 
 -10  21   7        1.01       17.32     68.59 o 
  -9  21   7      618.34      604.97     79.87 o 
  -8  21   7     1683.51     1755.22    108.58 o 
  -7  21   7     4058.33     4100.68    182.32 o 
  -6  21   7     5653.63     5648.72    143.86 o 
  -5  21   7     2062.29     2064.08    101.15 o 
  -4  21   7     2566.58     2321.20    111.83 o 
  -3  21   7      236.74      264.82     68.88 o 
  -2  21   7       11.27       20.09     68.62 o 
  -1  21   7     1594.39     1574.35    107.36 o 
   0  21   7     5237.96     5179.08    132.83 o 
   1  21   7     3091.25     3180.01    157.51 o 
   2  21   7      873.71     1008.83    135.44 o 
   3  21   7      129.36      182.72    148.85 o 
   4  21   7       89.64       60.98    120.44 o 
 -10  22   7       17.87       51.02     67.88 o 
  -9  22   7       60.30       95.69     66.57 o 
  -8  22   7        3.82      -26.64     74.30 o 
  -7  22   7       24.72       45.37     95.58 o 
  -6  22   7      134.46      136.08     72.75 o 
  -5  22   7       52.88      134.21     73.72 o 
  -4  22   7      250.54      254.53     70.10 o 
  -3  22   7      261.10      250.81     70.42 o 
  -2  22   7      299.52      315.63     69.27 o 
  -1  22   7      383.74      338.51     86.77 o 
   0  22   7      282.67      260.21     67.85 o 
   1  22   7        3.30       43.22     94.64 o 
   2  22   7      178.72      212.13    104.12 o 
   3  22   7      188.69      235.57    142.83 o 
 -10  23   7        0.14       12.96     76.21 o 
  -9  23   7       48.29      106.01     70.50 o 
  -8  23   7      793.81      768.81     89.98 o 
  -7  23   7      758.83      814.29    172.29 o 
  -6  23   7       15.78       46.68     88.27 o 
  -5  23   7      678.23      657.98     78.57 o 
  -4  23   7      193.70      237.97     77.64 o 
  -3  23   7      327.46      293.64     83.20 o 
  -2  23   7      311.85      333.08     73.56 o 
  -1  23   7     2970.64     2744.86    110.44 o 
   0  23   7      595.17      602.73     95.38 o 
   1  23   7      304.52      329.22    167.84 o 
   2  23   7      490.43      561.55    176.09 o 
   3  23   7       73.66       28.18    167.11 o 
  -9  24   7     2027.67     1997.32    110.22 o 
  -8  24   7      960.72     1019.76    128.27 o 
  -7  24   7      276.43      173.34     97.95 o 
  -6  24   7       99.27       28.03    106.69 o 
  -5  24   7     1892.54     1918.08    143.54 o 
  -4  24   7     1289.73     1394.69    102.64 o 
  -3  24   7     2307.77     2535.63    126.55 o 
  -2  24   7     2597.29     2815.75    111.21 o 
  -1  24   7     3830.42     3785.73    177.70 o 
   0  24   7      546.51      516.63     82.59 o 
   1  24   7       43.75      160.47    155.60 o 
   2  24   7     1103.47      938.91    185.46 o 
   3  24   7     1125.24      902.32    217.03 o 
  -9  25   7      549.55      563.14    102.66 o 
  -8  25   7     1546.90     1521.11    157.42 o 
  -7  25   7     2717.75     2643.93    166.83 o 
  -6  25   7     1021.80     1184.14    130.32 o 
  -5  25   7     2043.94     2159.22    118.88 o 
  -4  25   7     1654.07     1423.69    107.79 o 
  -3  25   7       12.12       34.44     75.14 o 
  -2  25   7     2181.75     1799.88    100.24 o 
  -1  25   7     2517.11     2607.90    123.46 o 
   0  25   7     3174.60     3236.96    131.26 o 
   1  25   7     2992.62     3026.55    261.33 o 
   2  25   7     1605.69     1460.57    202.51 o 
  -8  26   7      349.49      277.25    106.45 o 
  -7  26   7       72.06       47.70    114.42 o 
  -6  26   7      108.48      120.37    102.07 o 
  -5  26   7      714.79      646.10     93.95 o 
  -4  26   7     1251.91     1107.95    100.23 o 
  -3  26   7     1360.80     1296.78    106.40 o 
  -2  26   7      677.86      625.55     94.04 o 
  -1  26   7      526.68      509.90     81.18 o 
   0  26   7       91.20      141.37     80.28 o 
   1  26   7        6.17      -17.22    106.45 o 
   2  26   7       47.82       18.93    137.84 o 
  -8  27   7       81.67      128.91     96.14 o 
  -7  27   7        6.55       20.38    108.23 o 
  -6  27   7        1.08      -54.53    100.86 o 
  -5  27   7      429.14      370.61     81.35 o 
  -4  27   7      209.75      143.78     83.27 o 
  -3  27   7       17.07       33.71     88.42 o 
  -2  27   7        1.14      -18.10     84.85 o 
  -1  27   7      357.03      295.40     82.34 o 
   0  27   7       38.01      114.36     82.71 o 
   1  27   7       21.94        0.50    112.92 o 
  -7  28   7        8.06       50.32    106.13 o 
  -6  28   7       68.01      147.66    103.31 o 
  -5  28   7     1292.36     1276.49    137.17 o 
  -4  28   7     2299.78     2449.25    134.49 o 
  -3  28   7     1281.47     1342.12    112.22 o 
  -2  28   7     1299.63     1320.35    111.22 o 
  -1  28   7     1020.05      923.50     94.65 o 
   0  28   7      238.04      239.15    115.01 o 
  -6  29   7     1908.68     1898.40    164.85 o 
  -5  29   7     1406.19     1578.31    148.64 o 
  -4  29   7     1072.74     1038.66    112.09 o 
  -3  29   7        0.04      -41.07     91.12 o 
  -2  29   7      309.16      385.88     94.43 o 
  -1  29   7     1265.40     1434.04    117.86 o 
   0  29   7     1993.42     2165.60    171.73 o 
  -5  30   7      397.79      367.80    117.73 o 
  -4  30   7     1147.60     1250.37    163.16 o 
  -3  30   7     1258.86     1294.21    120.61 o 
  -2  30   7     1448.82     1570.18    129.05 o 
 -13   0   8      722.14      673.01    178.99 o 
 -12   0   8     2553.88     2866.43    232.99 o 
 -11   0   8     8102.70     8708.22    220.65 o 
 -10   0   8     8943.94     9270.48    288.85 o 
  -9   0   8     8340.75     8383.54    198.91 o 
  -8   0   8     5510.61     5813.64    163.12 o 
  -7   0   8     4354.59     4543.60     82.30 o 
  -6   0   8    23651.90    23994.39    208.33 o 
  -5   0   8     8770.45     9009.87     89.42 o 
  -4   0   8    19364.97    19093.73    459.44 o 
  -3   0   8    16317.55    15754.37    277.72 o 
  -2   0   8     5574.86     5579.03    131.42 o 
  -1   0   8    23901.77    23587.74    200.57 o 
   0   0   8     2270.41     2241.84    118.19 o 
   1   0   8      945.77      855.94     49.77 o 
   2   0   8     3857.28     4109.92    240.50 o 
   3   0   8     3252.86     3713.23    247.98 o 
   4   0   8     3075.95     3210.33    233.62 o 
   5   0   8     1261.59     1469.82    193.94 o 
   6   0   8      385.04      433.36    196.58 o 
 -13   1   8     1510.53     1791.52    153.08 o 
 -12   1   8     1887.58     1931.45    146.50 o 
 -11   1   8      106.17      117.58     77.03 o 
 -10   1   8      892.54      914.44     71.49 o 
  -9   1   8     2230.20     2306.13     96.04 o 
  -8   1   8    13571.68    13308.85    140.74 o 
  -7   1   8    15231.32    14871.06    134.72 o 
  -6   1   8      605.51      588.09     28.31 o 
  -5   1   8     3481.40     3315.12     47.22 o 
  -4   1   8     1015.78      927.62     45.74 o 
  -3   1   8     1825.94     1893.34     90.79 o 
  -2   1   8    27507.17    28120.06    269.84 o 
  -1   1   8     6703.74     6635.64     76.29 o 
   0   1   8     8178.81     8050.63     85.33 o 
   1   1   8     3635.78     3655.07     84.83 o 
   2   1   8     4327.60     4340.58    170.35 o 
   3   1   8      936.38     1049.57    134.26 o 
   4   1   8       98.41       -3.90     95.40 o 
   5   1   8      352.49      331.90    111.97 o 
   6   1   8      584.19      518.57    128.58 o 
 -13   2   8       64.79       60.27    106.53 o 
 -12   2   8        3.81      -12.25     79.00 o 
 -11   2   8       68.52      166.21     73.17 o 
 -10   2   8      294.23      358.90     71.18 o 
  -9   2   8      190.50      169.67     55.56 o 
  -8   2   8        1.24       23.17     24.76 o 
  -7   2   8     1233.68     1274.84     32.77 o 
  -6   2   8     1011.86      947.04     30.56 o 
  -5   2   8        2.29       16.59     23.19 o 
  -4   2   8      234.75      211.93     35.62 o 
  -3   2   8     1289.99     1331.96     61.38 o 
  -2   2   8     5769.90     5734.16    105.34 o 
  -1   2   8     2805.72     2741.87     52.83 o 
   0   2   8      248.77      253.38     41.00 o 
   1   2   8       31.45        4.35     41.25 o 
   2   2   8       47.69       20.17     86.46 o 
   3   2   8       77.01      164.76    101.30 o 
   4   2   8      117.43      155.55     96.85 o 
   5   2   8       78.36       44.61    135.36 o 
   6   2   8        6.14        4.94    110.17 o 
 -13   3   8      484.01      649.25    113.95 o 
 -12   3   8      675.96      675.27     92.69 o 
 -11   3   8      438.12      384.69     79.45 o 
 -10   3   8        8.96       84.18     69.35 o 
  -9   3   8     1518.97     1549.93     75.35 o 
  -8   3   8     6802.37     6548.45     82.98 o 
  -7   3   8     8393.36     8427.03     99.87 o 
  -6   3   8     1908.55     1891.96     50.97 o 
  -5   3   8     1255.02     1272.50     47.88 o 
  -4   3   8       13.68       27.36     31.28 o 
  -3   3   8      437.10      562.77     52.61 o 
  -2   3   8      804.77      899.75     43.91 o 
  -1   3   8     8391.84     8521.45     87.22 o 
   0   3   8     1586.10     1584.30     58.35 o 
   1   3   8     1920.86     1851.56     78.61 o 
   2   3   8       58.44       30.37     96.73 o 
   3   3   8      161.68      214.13    109.17 o 
   4   3   8       40.64      -27.25    105.14 o 
   5   3   8      292.36      292.91    152.25 o 
   6   3   8      115.31      167.45    127.58 o 
 -13   4   8      731.40      842.90    121.61 o 
 -12   4   8     3074.11     2956.30    133.09 o 
 -11   4   8     4941.38     4897.34    146.20 o 
 -10   4   8     7780.22     8078.33    166.16 o 
  -9   4   8     3079.30     3011.99    107.76 o 
  -8   4   8     1106.46     1123.43     43.89 o 
  -7   4   8        3.80       22.53     23.81 o 
  -6   4   8     4984.32     4795.48    101.02 o 
  -5   4   8    12157.57    12323.30    172.23 o 
  -4   4   8    10092.88    10271.99    109.98 o 
  -3   4   8    27134.36    27598.46    263.45 o 
  -2   4   8      951.34      912.97     55.90 o 
  -1   4   8     7125.14     7048.77    101.84 o 
   0   4   8      366.59      369.62     33.17 o 
   1   4   8      717.69      717.25     55.90 o 
   2   4   8     5403.31     5739.96    324.77 o 
   3   4   8     6461.84     6666.33    475.05 o 
   4   4   8     2461.99     2551.88    233.02 o 
   5   4   8      695.13      902.48    217.50 o 
   6   4   8      871.06      988.89    133.87 o 
 -13   5   8     2136.09     1989.69    121.75 o 
 -12   5   8     1672.92     1613.56    115.99 o 
 -11   5   8        5.97       28.20     66.90 o 
 -10   5   8     1043.67      996.00     83.91 o 
  -9   5   8     3622.85     3707.02    154.70 o 
  -8   5   8     7850.46     7966.24    166.46 o 
  -7   5   8    16292.59    16566.63    312.77 o 
  -6   5   8     8604.42     8930.03    193.15 o 
  -5   5   8     4013.88     3989.02    124.27 o 
  -4   5   8     4904.08     4979.12     89.17 o 
  -3   5   8       71.99       98.18     87.14 o 
  -2   5   8     4376.13     4469.75     91.32 o 
  -1   5   8     8029.69     8068.40    121.30 o 
   0   5   8     8072.12     8171.72    126.04 o 
   1   5   8     9762.23     9489.58     91.40 o 
   2   5   8     6035.73     5877.90    209.45 o 
   3   5   8     1824.62     1738.59    115.83 o 
   4   5   8      502.86      501.02    116.97 o 
   5   5   8      184.38      309.82    123.40 o 
 -13   6   8      165.66      147.85     80.45 o 
 -12   6   8      732.62      679.37     89.63 o 
 -11   6   8      814.27      816.58     87.47 o 
 -10   6   8     2579.93     2650.53    109.09 o 
  -9   6   8     2534.11     2402.88    102.81 o 
  -8   6   8      605.65      626.22     68.71 o 
  -7   6   8      414.11      460.92     57.22 o 
  -6   6   8      177.74      207.17    109.90 o 
  -5   6   8     2481.53     2441.33    150.47 o 
  -4   6   8      613.72      607.99     44.86 o 
  -3   6   8     3344.94     3395.95    115.53 o 
  -2   6   8     2155.00     2154.50     76.09 o 
  -1   6   8     1877.41     1863.41     59.72 o 
   0   6   8      146.07      147.14     33.12 o 
   1   6   8       43.30       76.75     33.66 o 
   2   6   8      925.23      964.31     81.02 o 
   3   6   8      636.21      752.55     95.00 o 
   4   6   8     2025.39     1927.78    155.86 o 
   5   6   8      604.42      657.38    124.86 o 
 -13   7   8       42.42       55.24     83.65 o 
 -12   7   8      379.17      350.11     81.64 o 
 -11   7   8       44.92       83.17     70.91 o 
 -10   7   8       10.07       45.07     69.19 o 
  -9   7   8        3.05       30.78     65.97 o 
  -8   7   8      889.47      891.85     69.38 o 
  -7   7   8      477.92      458.97     78.18 o 
  -6   7   8        4.66       38.17     90.50 o 
  -5   7   8      370.18      361.45     39.09 o 
  -4   7   8      281.24      348.12     50.55 o 
  -3   7   8       15.27      101.79     88.12 o 
  -2   7   8       87.89      118.29     48.52 o 
  -1   7   8      566.19      554.21     45.84 o 
   0   7   8     4093.78     3854.59    105.64 o 
   1   7   8     2029.13     1974.27     56.29 o 
   2   7   8      425.60      366.06     75.75 o 
   3   7   8      136.85      138.53     86.46 o 
   4   7   8       24.34       65.82     99.05 o 
   5   7   8      160.86      228.27    120.49 o 
 -13   8   8      688.97      560.19     94.48 o 
 -12   8   8     1406.34     1320.30    103.17 o 
 -11   8   8     3037.30     2931.80    121.57 o 
 -10   8   8     3337.31     3299.65    117.64 o 
  -9   8   8     4137.39     4192.06    124.82 o 
  -8   8   8       53.54       75.92     57.03 o 
  -7   8   8       73.84      105.45     71.22 o 
  -6   8   8     1110.44     1345.09    148.83 o 
  -5   8   8     4708.41     4829.41     60.29 o 
  -4   8   8    17180.18    17050.88    253.16 o 
  -3   8   8     9661.77     9659.04    311.40 o 
  -2   8   8     4557.19     4694.50     97.03 o 
  -1   8   8     1845.27     1790.97     66.69 o 
   0   8   8      185.67      193.13     35.68 o 
   1   8   8     1213.78     1132.85     92.29 o 
   2   8   8     3078.66     2944.18    156.56 o 
   3   8   8     4616.82     4766.75    161.47 o 
   4   8   8     3206.81     3448.67    156.70 o 
   5   8   8       73.19      152.36     82.32 o 
 -13   9   8     2189.88     2109.78    128.12 o 
 -12   9   8      831.51      788.07     91.00 o 
 -11   9   8      628.10      689.52     86.61 o 
 -10   9   8      226.86      231.58     71.22 o 
  -9   9   8     6646.44     6732.25    154.20 o 
  -8   9   8     4404.53     4441.31    118.90 o 
  -7   9   8    11223.39    11222.03    217.46 o 
  -6   9   8     9315.58     9293.61    155.19 o 
  -5   9   8     5546.95     5583.45     68.23 o 
  -4   9   8      179.85      212.66     54.10 o 
  -3   9   8      402.97      432.07     61.08 o 
  -2   9   8     3502.78     3551.46    154.57 o 
  -1   9   8     6467.75     6571.48    136.01 o 
   0   9   8    10679.18    10628.04    126.45 o 
   1   9   8     3978.90     4048.06    134.30 o 
   2   9   8     6607.26     6691.25    151.97 o 
   3   9   8      350.17      259.39    123.06 o 
   4   9   8      122.45      239.47     96.62 o 
   5   9   8      296.99      336.79     99.03 o 
 -13  10   8      481.73      534.08     97.04 o 
 -12  10   8      318.62      380.25     82.19 o 
 -11  10   8     1538.70     1653.92    102.67 o 
 -10  10   8     3294.46     3254.48    118.74 o 
  -9  10   8     6058.94     6147.64    146.22 o 
  -8  10   8      164.15      190.45     53.32 o 
  -7  10   8        2.68       12.95     56.91 o 
  -6  10   8     1725.18     1669.16     53.96 o 
  -5  10   8     9659.27     9867.68    120.56 o 
  -4  10   8     2649.38     2488.68     83.57 o 
  -3  10   8     5826.16     5865.97    125.49 o 
  -2  10   8     5403.94     5502.44    154.84 o 
  -1  10   8      299.40      366.91     69.43 o 
   0  10   8       15.01       22.54     43.07 o 
   1  10   8       70.87      161.63     70.98 o 
   2  10   8     1183.53     1253.44     92.45 o 
   3  10   8     2605.68     2854.32    166.59 o 
   4  10   8     3297.84     3241.64    284.60 o 
   5  10   8      423.01      537.84     95.40 o 
 -13  11   8      295.69      282.69     85.24 o 
 -12  11   8        4.38      -18.58     71.77 o 
 -11  11   8      204.89      285.72     75.93 o 
 -10  11   8        8.36      -11.67     68.96 o 
  -9  11   8        1.02       48.63     63.91 o 
  -8  11   8        4.64       17.16     61.30 o 
  -7  11   8      201.91      213.24     39.41 o 
  -6  11   8       23.94       14.05     26.87 o 
  -5  11   8      223.70      205.53     23.64 o 
  -4  11   8       19.17       12.60     56.03 o 
  -3  11   8       67.96       56.66     55.61 o 
  -2  11   8      143.59      148.42     77.83 o 
  -1  11   8      608.87      606.91     79.13 o 
   0  11   8      100.62      112.10     69.81 o 
   1  11   8      250.16      281.03     69.64 o 
   2  11   8       33.56       91.05     65.03 o 
   3  11   8       84.71      100.79    117.05 o 
   4  11   8       50.72       55.07    113.92 o 
   5  11   8       51.95       99.91     89.45 o 
 -12  12   8     1008.13     1032.92    101.98 o 
 -11  12   8     2407.40     2243.07     92.64 o 
 -10  12   8     1311.78     1296.63     73.06 o 
  -9  12   8      691.31      754.13     71.53 o 
  -8  12   8     2008.13     2014.50    102.52 o 
  -7  12   8        0.57       39.46     39.04 o 
  -6  12   8       18.46        8.59     28.22 o 
  -5  12   8     1498.67     1472.89     62.90 o 
  -4  12   8      520.23      550.78     55.89 o 
  -3  12   8     4393.82     4337.56     99.24 o 
  -2  12   8     9660.41     9503.18    284.43 o 
  -1  12   8     3777.60     3732.37    122.64 o 
   0  12   8       24.45       65.68     76.54 o 
   1  12   8      306.94      416.77     76.55 o 
   2  12   8      741.34      744.39     85.51 o 
   3  12   8     1057.97      898.33    128.48 o 
   4  12   8      680.84      649.89    135.57 o 
   5  12   8      315.55      359.92    113.79 o 
 -12  13   8     1156.90     1236.07    122.65 o 
 -11  13   8      291.73      351.53     65.09 o 
 -10  13   8      189.79      172.82     52.51 o 
  -9  13   8     8993.32     8809.08    150.65 o 
  -8  13   8     4159.93     4263.23    129.38 o 
  -7  13   8     7898.94     8035.05    131.56 o 
  -6  13   8     8338.69     8173.00    102.60 o 
  -5  13   8     9073.98     8641.94    158.00 o 
  -4  13   8     2357.66     2368.19     80.62 o 
  -3  13   8        8.55       14.64     55.96 o 
  -2  13   8      639.10      585.56     62.51 o 
  -1  13   8    12609.84    12343.43    513.94 o 
   0  13   8    13749.91    14281.95    214.46 o 
   1  13   8     4024.65     4271.42    132.89 o 
   2  13   8     1702.00     1722.80    100.42 o 
   3  13   8      371.58      351.13    115.59 o 
   4  13   8       22.13       14.33    119.44 o 
   5  13   8      487.08      479.68    117.19 o 
 -12  14   8     1203.17     1323.83    137.68 o 
 -11  14   8     1900.36     1892.58    106.86 o 
 -10  14   8     3381.28     3340.24     94.84 o 
  -9  14   8     5428.48     5610.37    126.47 o 
  -8  14   8     1823.58     1771.76    100.96 o 
  -7  14   8       61.05       57.35     48.06 o 
  -6  14   8     1735.35     1670.68     55.78 o 
  -5  14   8    13455.42    12709.52    178.47 o 
  -4  14   8     6011.48     5977.43    140.23 o 
  -3  14   8    13937.04    13757.21    197.50 o 
  -2  14   8     7223.24     7157.09    129.44 o 
  -1  14   8     1034.85     1011.19    114.62 o 
   0  14   8       82.92       28.21     78.33 o 
   1  14   8      440.26      447.33     79.31 o 
   2  14   8     1403.77     1374.08     99.90 o 
   3  14   8     2695.53     2682.50    173.31 o 
   4  14   8     1809.32     1963.23    144.78 o 
 -12  15   8       79.17       89.73    101.30 o 
 -11  15   8       41.12       20.64     60.55 o 
 -10  15   8        1.87       21.91     57.32 o 
  -9  15   8     1017.88      929.75     88.54 o 
  -8  15   8      802.37      974.05     86.32 o 
  -7  15   8     2644.74     2737.90     90.51 o 
  -6  15   8     2535.47     2465.69     66.35 o 
  -5  15   8      960.17      882.55     41.59 o 
  -4  15   8       11.04       65.19     64.70 o 
  -3  15   8      717.37      654.46     74.67 o 
  -2  15   8     3580.16     3569.42    120.87 o 
  -1  15   8     3596.17     3384.36    149.85 o 
   0  15   8      162.93      161.49     90.93 o 
   1  15   8       72.63       65.25     75.41 o 
   2  15   8      819.63      836.54     95.93 o 
   3  15   8      252.20      315.72    108.82 o 
   4  15   8        0.38       26.64     95.74 o 
 -12  16   8      296.07      243.59     97.74 o 
 -11  16   8      740.18      686.08     78.04 o 
 -10  16   8       66.19       95.89     57.62 o 
  -9  16   8       49.33        5.23     67.79 o 
  -8  16   8      147.81      146.18     71.10 o 
  -7  16   8       13.01       38.92     87.74 o 
  -6  16   8      107.92      110.46     55.37 o 
  -5  16   8       63.05       95.88     30.16 o 
  -4  16   8      145.47      240.56     70.49 o 
  -3  16   8     1046.89     1092.92     88.38 o 
  -2  16   8     2887.57     3084.94    114.40 o 
  -1  16   8      441.39      458.18     76.48 o 
   0  16   8        1.75      -20.32     96.29 o 
   1  16   8      148.29      176.60     77.04 o 
   2  16   8      401.69      339.49     88.71 o 
   3  16   8       21.18       46.13     97.73 o 
   4  16   8       99.38      -14.86     98.96 o 
 -11  17   8      359.17      325.70     73.31 o 
 -10  17   8      396.45      356.39     72.62 o 
  -9  17   8     3380.52     3419.43    133.02 o 
  -8  17   8     3857.82     3738.57    132.92 o 
  -7  17   8     4102.13     4224.52    242.44 o 
  -6  17   8     4586.52     4591.25    119.53 o 
  -5  17   8     2808.75     2872.40    106.34 o 
  -4  17   8     1615.78     1572.61     95.67 o 
  -3  17   8       27.32       12.93     65.15 o 
  -2  17   8     2571.97     2832.72    113.54 o 
  -1  17   8     7115.56     7359.16    158.93 o 
   0  17   8     5874.53     6639.25    292.76 o 
   1  17   8     3010.12     3005.83    159.32 o 
   2  17   8     1320.44     1377.42    114.35 o 
   3  17   8       32.90       14.11     85.45 o 
   4  17   8       12.00       31.20     99.36 o 
 -11  18   8     2604.50     2874.39    118.20 o 
 -10  18   8     4647.31     4489.80    175.53 o 
  -9  18   8     4116.11     4213.55    143.59 o 
  -8  18   8     1417.71     1523.21    101.36 o 
  -7  18   8       90.21       74.97     86.13 o 
  -6  18   8     1987.00     1842.28     90.89 o 
  -5  18   8     5683.54     5599.39    138.83 o 
  -4  18   8     8798.73     8916.26    148.29 o 
  -3  18   8    11922.76    12417.03    271.52 o 
  -2  18   8     7666.24     7885.06    168.08 o 
  -1  18   8      645.67      660.70     80.22 o 
   0  18   8        5.07      -20.99     61.55 o 
   1  18   8      314.43      307.01    103.24 o 
   2  18   8     1701.78     1523.30    120.06 o 
   3  18   8     2597.28     2677.96    145.39 o 
   4  18   8     2145.42     2215.95    143.00 o 
 -11  19   8       20.65       50.60     67.61 o 
 -10  19   8      156.14      199.99     83.16 o 
  -9  19   8      160.06      263.11     78.57 o 
  -8  19   8     1603.47     1651.23    135.17 o 
  -7  19   8     4781.96     4672.77    235.24 o 
  -6  19   8     5111.65     4906.64    128.41 o 
  -5  19   8     2449.65     2320.78    104.51 o 
  -4  19   8     1463.84     1287.12     78.84 o 
  -3  19   8        0.88       19.83     73.44 o 
  -2  19   8     2192.46     2054.06    108.30 o 
  -1  19   8     2397.77     2225.34    106.97 o 
   0  19   8     2010.02     2100.29    100.48 o 
   1  19   8      988.86     1170.81    128.85 o 
   2  19   8      500.32      613.64    102.48 o 
   3  19   8      213.73      139.07    100.12 o 
 -11  20   8        0.14       21.81     64.42 o 
 -10  20   8        0.48        8.33     79.70 o 
  -9  20   8        9.16       35.66     72.54 o 
  -8  20   8       16.58       20.09    102.33 o 
  -7  20   8      122.02       68.53     93.02 o 
  -6  20   8       42.17      120.83     69.02 o 
  -5  20   8       23.04       81.91     66.81 o 
  -4  20   8        6.80       10.47     63.06 o 
  -3  20   8      336.26      317.10     76.28 o 
  -2  20   8       43.11       67.37     71.79 o 
  -1  20   8      127.94       73.27     72.64 o 
   0  20   8        1.35        7.12     66.79 o 
   1  20   8        5.56       43.26    103.82 o 
   2  20   8        1.79       -9.87     91.18 o 
   3  20   8        7.01      -42.18    122.73 o 
 -10  21   8      480.09      507.90     92.52 o 
  -9  21   8      934.98      920.14     96.41 o 
  -8  21   8     1169.90     1202.59    122.86 o 
  -7  21   8      573.87      679.36    114.49 o 
  -6  21   8      657.66      727.93     81.43 o 
  -5  21   8      635.22      590.53     75.85 o 
  -4  21   8      363.50      450.13     77.58 o 
  -3  21   8      300.81      313.90     65.90 o 
  -2  21   8     2033.11     2098.92    114.92 o 
  -1  21   8     1710.73     1759.19    105.20 o 
   0  21   8     1175.41     1189.64     92.73 o 
   1  21   8      984.91     1129.22    103.99 o 
   2  21   8      296.66      322.40     90.16 o 
   3  21   8        5.69       54.87    116.65 o 
 -10  22   8     2636.04     2593.85    141.48 o 
  -9  22   8     1580.94     1737.81    115.71 o 
  -8  22   8      649.16      683.93    119.08 o 
  -7  22   8       34.13       22.61     87.93 o 
  -6  22   8      382.51      392.38     94.89 o 
  -5  22   8     2074.50     2048.14    110.51 o 
  -4  22   8     3700.69     4021.52    139.28 o 
  -3  22   8     4751.87     4939.62    145.81 o 
  -2  22   8     4757.51     5070.44    158.96 o 
  -1  22   8     1429.14     1409.77    104.37 o 
   0  22   8      150.17      163.72     71.20 o 
   1  22   8      387.23      331.36     88.40 o 
   2  22   8     1634.44     1712.42    111.70 o 
 -10  23   8      394.03      436.58     94.34 o 
  -9  23   8      619.49      677.02    126.17 o 
  -8  23   8     1229.77     1240.36    130.70 o 
  -7  23   8     2919.91     2959.07    172.97 o 
  -6  23   8     3884.73     4078.58    191.65 o 
  -5  23   8     2510.06     2423.55    115.00 o 
  -4  23   8      841.67      719.11     85.25 o 
  -3  23   8      265.86      201.18     72.24 o 
  -2  23   8     2514.87     2641.55    112.34 o 
  -1  23   8     3534.72     3670.54    141.87 o 
   0  23   8     2718.15     2937.37    184.88 o 
   1  23   8     2189.64     2261.49    170.76 o 
   2  23   8      931.07      884.22    142.91 o 
  -9  24   8      361.20      274.49    112.35 o 
  -8  24   8      447.44      354.03    120.16 o 
  -7  24   8        0.10      103.71     99.32 o 
  -6  24   8      590.30      499.21    109.36 o 
  -5  24   8      283.41      332.81     84.20 o 
  -4  24   8      315.67      390.84     82.34 o 
  -3  24   8     1555.47     1495.80    107.96 o 
  -2  24   8      513.82      523.48     82.59 o 
  -1  24   8      231.72      286.90     70.14 o 
   0  24   8       43.40      126.65    110.63 o 
   1  24   8       63.56      -44.31    128.90 o 
   2  24   8       46.21       29.11    125.16 o 
  -9  25   8      217.53      323.56    111.82 o 
  -8  25   8      158.35      162.49     95.04 o 
  -7  25   8      275.04      262.54    109.48 o 
  -6  25   8      904.59      837.78    128.63 o 
  -5  25   8      413.93      262.86     83.67 o 
  -4  25   8        2.07        0.25     79.34 o 
  -3  25   8       59.77       34.47     77.34 o 
  -2  25   8       16.33       35.54     70.71 o 
  -1  25   8      178.33      231.34     73.75 o 
   0  25   8      230.49      330.32    132.61 o 
   1  25   8      189.80      212.04    135.93 o 
  -8  26   8      119.94      192.25    110.37 o 
  -7  26   8      129.65      135.93    112.49 o 
  -6  26   8      861.29      857.30    137.29 o 
  -5  26   8     1963.59     1978.10    118.17 o 
  -4  26   8     2609.47     2627.43    130.04 o 
  -3  26   8     2362.84     2312.66    128.69 o 
  -2  26   8     1580.53     1550.57    102.05 o 
  -1  26   8      297.49      420.91     80.23 o 
   0  26   8        1.05       69.43    101.72 o 
   1  26   8       88.77      -24.26    125.92 o 
  -8  27   8     1635.07     1924.15    173.36 o 
  -7  27   8     1953.81     2072.11    173.28 o 
  -6  27   8     1593.13     1633.94    155.61 o 
  -5  27   8     1570.27     1880.12    158.35 o 
  -4  27   8      261.06      340.26     86.88 o 
  -3  27   8       93.72       66.19     90.60 o 
  -2  27   8      637.47      685.33     85.68 o 
  -1  27   8     1890.43     1888.63    112.72 o 
   0  27   8     2209.93     2117.07    142.53 o 
  -7  28   8       54.17        1.25    108.28 o 
  -6  28   8       59.40       51.95    109.16 o 
  -5  28   8      364.14      491.02    124.85 o 
  -4  28   8      888.69     1036.00    107.05 o 
  -3  28   8     1388.74     1318.99    121.18 o 
  -2  28   8      585.90      584.39     95.46 o 
  -1  28   8      255.03      285.36     84.97 o 
  -6  29   8       29.22       31.20    106.04 o 
  -5  29   8       35.96      205.66    119.85 o 
  -4  29   8        0.65      -14.73     86.84 o 
  -3  29   8       19.60       79.20     87.40 o 
  -2  29   8        0.21       29.98     88.20 o 
 -13   1   9     1008.37      886.98    139.70 o 
 -12   1   9     1318.47     1320.18    101.56 o 
 -11   1   9       73.06       88.81     64.76 o 
 -10   1   9      707.04      817.03     70.89 o 
  -9   1   9     4201.66     4274.28    113.04 o 
  -8   1   9     7127.02     6923.87     75.21 o 
  -7   1   9     4779.05     4648.97     48.12 o 
  -6   1   9       49.16       58.04     26.42 o 
  -5   1   9     1322.78     1426.05     89.07 o 
  -4   1   9     2351.61     2608.92    103.62 o 
  -3   1   9      579.22      575.93     58.08 o 
  -2   1   9      834.72      891.98     49.79 o 
  -1   1   9     4104.60     4076.00     73.23 o 
   0   1   9     4759.30     4765.53     82.32 o 
   1   1   9     1702.93     1764.64    196.00 o 
   2   1   9      436.28      466.64    114.10 o 
   3   1   9        2.89       -9.60     98.39 o 
   4   1   9      115.75      201.30    115.53 o 
   5   1   9      118.89      115.35    118.92 o 
 -13   2   9     1714.70     1607.06    147.25 o 
 -12   2   9     3221.35     3604.91    141.26 o 
 -11   2   9     7910.39     8036.31    180.93 o 
 -10   2   9    11938.61    12151.14    176.33 o 
  -9   2   9     6388.45     6124.47    127.46 o 
  -8   2   9      323.87      316.06     29.63 o 
  -7   2   9     1068.90      950.30     29.37 o 
  -6   2   9     4513.61     4276.19     68.93 o 
  -5   2   9    11229.15    11264.46    193.51 o 
  -4   2   9    23012.87    23237.31    260.67 o 
  -3   2   9     6509.40     6617.24    104.69 o 
  -2   2   9      418.49      514.62     62.75 o 
  -1   2   9     4718.80     4393.34    115.78 o 
   0   2   9        6.98       26.34     42.38 o 
   1   2   9     1770.76     1762.13    130.62 o 
   2   2   9     3471.03     3311.52    167.05 o 
   3   2   9     3655.99     3769.42    180.50 o 
   4   2   9     2305.34     2201.33    159.93 o 
   5   2   9      943.10      873.61    135.40 o 
 -13   3   9     2590.81     2555.54    132.54 o 
 -12   3   9     2133.32     2062.95    118.62 o 
 -11   3   9       66.85       54.08     78.45 o 
 -10   3   9     1485.26     1553.30     99.94 o 
  -9   3   9    11211.80    10964.16    160.21 o 
  -8   3   9    19724.14    18943.46    165.58 o 
  -7   3   9    10301.40     9957.63     76.02 o 
  -6   3   9     1400.55     1350.02     47.30 o 
  -5   3   9     2803.59     2728.58    109.82 o 
  -4   3   9       15.13       20.26     45.57 o 
  -3   3   9      143.69      229.68     44.98 o 
  -2   3   9     4554.09     4766.25     90.82 o 
  -1   3   9     4639.94     4733.30     85.20 o 
   0   3   9     8612.30     8521.88    122.59 o 
   1   3   9     4674.11     4765.54    178.01 o 
   2   3   9      797.16      744.97    109.44 o 
   3   3   9       83.28       44.11    109.96 o 
   4   3   9      202.30      175.13    110.22 o 
   5   3   9      114.11      120.53    131.10 o 
 -13   4   9       28.14       38.57     81.73 o 
 -12   4   9      379.07      383.16     77.51 o 
 -11   4   9      988.04      955.10     85.36 o 
 -10   4   9      892.48      874.97     81.79 o 
  -9   4   9        5.19        0.91     74.07 o 
  -8   4   9       38.77       56.81     32.78 o 
  -7   4   9        1.68       -5.58     48.89 o 
  -6   4   9     2435.96     2322.14     68.32 o 
  -5   4   9      288.30      325.09     46.75 o 
  -4   4   9     2682.66     2698.66     81.34 o 
  -3   4   9      749.94      750.37     54.82 o 
  -2   4   9       84.06       94.25     52.79 o 
  -1   4   9     2660.34     2531.96     75.34 o 
   0   4   9      400.94      396.64     44.68 o 
   1   4   9        9.76       15.53     91.66 o 
   2   4   9      289.42      365.95    100.42 o 
   3   4   9      200.47      143.03    113.65 o 
   4   4   9       53.51      135.65    113.30 o 
   5   4   9      530.40      504.33    128.57 o 
 -13   5   9      459.46      446.65     80.36 o 
 -12   5   9      165.46      100.02     78.66 o 
 -11   5   9        0.52       -9.18     66.85 o 
 -10   5   9      705.48      708.70     80.48 o 
  -9   5   9     3215.90     2918.27    110.32 o 
  -8   5   9      856.44      799.21     93.88 o 
  -7   5   9      584.55      562.69     71.73 o 
  -6   5   9     1614.00     1625.61     68.56 o 
  -5   5   9      156.61      213.79     45.02 o 
  -4   5   9      619.30      606.02     67.40 o 
  -3   5   9     1450.19     1557.10     79.27 o 
  -2   5   9      232.30      253.10     53.74 o 
  -1   5   9     5961.92     5674.34    100.31 o 
   0   5   9     2339.45     2345.81     65.66 o 
   1   5   9       53.15        9.66     48.19 o 
   2   5   9      233.70      221.92     78.33 o 
   3   5   9       28.24      177.39    114.99 o 
   4   5   9        0.83       57.43    109.48 o 
   5   5   9        1.28      -42.47    134.20 o 
 -13   6   9      861.28      899.98    100.25 o 
 -12   6   9     1781.83     1989.73    117.28 o 
 -11   6   9     3734.16     3765.14    131.19 o 
 -10   6   9     2835.81     2922.48    114.02 o 
  -9   6   9      213.82      282.70     70.74 o 
  -8   6   9       13.93      117.53     88.67 o 
  -7   6   9     1088.39      986.68    130.24 o 
  -6   6   9     5734.92     5467.28     83.98 o 
  -5   6   9    17116.10    17173.69    142.08 o 
  -4   6   9    11923.33    12020.80    208.05 o 
  -3   6   9     8823.83     8816.13    125.84 o 
  -2   6   9     6442.80     6211.50    112.61 o 
  -1   6   9     2432.74     2370.95     89.93 o 
   0   6   9      571.82      571.15     48.48 o 
   1   6   9      787.46      821.90     64.20 o 
   2   6   9     1424.56     1648.27    113.17 o 
   3   6   9     2137.01     2238.47    127.78 o 
   4   6   9     3175.07     3278.45    198.08 o 
   5   6   9      614.27      766.38    138.04 o 
 -13   7   9     1599.22     1768.88    118.33 o 
 -12   7   9      833.31      900.09    100.47 o 
 -11   7   9       75.56       65.99     71.90 o 
 -10   7   9      189.81      172.42     66.85 o 
  -9   7   9     5583.42     5753.80    141.94 o 
  -8   7   9    12502.69    12804.84    240.72 o 
  -7   7   9    10300.25    10429.47    306.02 o 
  -6   7   9     5524.91     5409.61     76.20 o 
  -5   7   9     1991.97     1992.05     59.05 o 
  -4   7   9      765.11      829.26     69.62 o 
  -3   7   9      987.44      917.73     60.77 o 
  -2   7   9     3251.17     3424.78     92.56 o 
  -1   7   9    10062.09    10279.15    148.42 o 
   0   7   9    21286.41    20870.26    205.77 o 
   1   7   9     9459.09     9482.62    150.14 o 
   2   7   9      489.30      614.25     93.06 o 
   3   7   9        1.47       -2.18     93.12 o 
   4   7   9      157.04      259.24    112.72 o 
   5   7   9      159.76      200.62    124.01 o 
 -13   8   9      315.26      365.41     90.80 o 
 -12   8   9     1491.34     1401.96    101.21 o 
 -11   8   9     1910.44     1977.37    131.21 o 
 -10   8   9     4008.69     4068.09    131.27 o 
  -9   8   9      564.08      502.43     72.61 o 
  -8   8   9     1576.90     1535.08    107.10 o 
  -7   8   9      149.40      152.83     31.77 o 
  -6   8   9     3719.26     3701.55    177.72 o 
  -5   8   9     7677.28     7762.21     97.53 o 
  -4   8   9     4682.47     4851.52    116.65 o 
  -3   8   9     2670.25     2673.85     93.07 o 
  -2   8   9     1909.40     1992.18     79.64 o 
  -1   8   9     1676.20     1566.19     81.86 o 
   0   8   9      713.77      737.07     75.17 o 
   1   8   9     1347.89     1283.31     78.10 o 
   2   8   9     2368.06     2431.92    124.00 o 
   3   8   9     1784.96     1646.42    126.40 o 
   4   8   9     1409.08     1440.51    152.70 o 
 -13   9   9       19.55       58.52     77.70 o 
 -12   9   9        8.38      -38.62     75.02 o 
 -11   9   9       42.95       65.02     67.95 o 
 -10   9   9      116.30      174.59     69.43 o 
  -9   9   9        6.85       27.05     65.76 o 
  -8   9   9       27.21       34.16     75.65 o 
  -7   9   9      292.82      294.30     89.55 o 
  -6   9   9       43.21       56.44    117.16 o 
  -5   9   9     1450.08     1476.00     53.75 o 
  -4   9   9      108.87       95.76     58.84 o 
  -3   9   9      401.98      323.70     65.94 o 
  -2   9   9       20.94       59.50     56.05 o 
  -1   9   9     2522.62     2529.87     91.55 o 
   0   9   9     2118.22     1991.81     88.58 o 
   1   9   9      211.98      239.35     64.71 o 
   2   9   9       30.80       87.65     81.40 o 
   3   9   9        0.72      -21.35     98.11 o 
   4   9   9        5.90      -44.87    106.03 o 
 -13  10   9     1136.59     1178.28    112.47 o 
 -12  10   9      862.28      797.69     94.92 o 
 -11  10   9     1741.32     1776.27    106.53 o 
 -10  10   9     1015.03     1099.26     87.92 o 
  -9  10   9     5563.75     5398.34    182.71 o 
  -8  10   9     1178.68     1107.50    103.15 o 
  -7  10   9      135.99      197.14     38.94 o 
  -6  10   9     1082.73     1107.27     92.03 o 
  -5  10   9     2422.66     2428.79     62.17 o 
  -4  10   9     3659.26     3594.39    108.44 o 
  -3  10   9     9926.38    10119.55    160.65 o 
  -2  10   9     8435.25     8690.79    163.17 o 
  -1  10   9     1217.14     1047.78     84.71 o 
   0  10   9      161.70      163.98     72.02 o 
   1  10   9     1319.30     1358.45     94.77 o 
   2  10   9     1775.39     1769.13    118.70 o 
   3  10   9     1708.14     1475.36    130.72 o 
   4  10   9      498.46      535.08    102.08 o 
 -13  11   9      936.28      930.56    103.10 o 
 -12  11   9      436.80      377.24     86.33 o 
 -11  11   9        2.15       32.91     70.51 o 
 -10  11   9     1821.88     1639.20     96.64 o 
  -9  11   9    12039.84    12023.47    259.28 o 
  -8  11   9     3318.94     3289.97    211.89 o 
  -7  11   9     6777.22     6775.08    120.12 o 
  -6  11   9     6602.77     6595.53    133.91 o 
  -5  11   9     6576.56     6335.93     83.06 o 
  -4  11   9       41.67       59.44     62.68 o 
  -3  11   9     1003.83      999.62     80.75 o 
  -2  11   9     4811.44     4931.06    196.40 o 
  -1  11   9     7791.94     7913.61    175.44 o 
   0  11   9     7147.43     7217.37    162.75 o 
   1  11   9     3475.47     3407.91    125.14 o 
   2  11   9     1098.27     1159.61    124.88 o 
   3  11   9       27.47      107.30     96.62 o 
   4  11   9      159.48      210.14     97.46 o 
 -13  12   9     1420.69     1683.08    383.60 o 
 -12  12   9     1409.62     1561.07    108.76 o 
 -11  12   9     3166.05     3279.94    130.32 o 
 -10  12   9     2232.07     2312.58    119.03 o 
  -9  12   9     3042.30     3132.16    155.14 o 
  -8  12   9     2173.73     2083.48    132.13 o 
  -7  12   9       16.30       65.43     34.30 o 
  -6  12   9     3250.19     3073.90     87.72 o 
  -5  12   9     6909.52     6798.49    121.58 o 
  -4  12   9     5584.26     5172.24    129.24 o 
  -3  12   9     3238.36     3229.18    112.72 o 
  -2  12   9      478.50      498.86     89.12 o 
  -1  12   9     1491.70     1584.70     97.37 o 
   0  12   9      203.11      191.84     68.57 o 
   1  12   9      627.63      592.93     84.62 o 
   2  12   9     1456.63     1491.65    140.10 o 
   3  12   9     2265.25     2213.34    293.28 o 
   4  12   9      685.76      818.19    114.67 o 
 -12  13   9       76.55       28.15    103.52 o 
 -11  13   9        1.04       11.90     70.57 o 
 -10  13   9      207.05      168.99     95.47 o 
  -9  13   9     2701.71     2650.02    121.89 o 
  -8  13   9       74.76      139.38     85.75 o 
  -7  13   9     1400.89     1353.33     56.19 o 
  -6  13   9     2967.59     2774.67     71.56 o 
  -5  13   9      563.93      502.33     60.69 o 
  -4  13   9      655.42      647.26     67.82 o 
  -3  13   9     2274.05     2225.59    104.91 o 
  -2  13   9     2450.55     2403.29    130.80 o 
  -1  13   9      865.58      856.00     83.44 o 
   0  13   9      111.55      136.77     72.92 o 
   1  13   9      260.78      346.01     80.29 o 
   2  13   9       76.65       68.23    102.29 o 
   3  13   9       73.74       82.79    127.50 o 
   4  13   9       23.14      124.00    110.57 o 
 -12  14   9     1007.13     1012.30    123.99 o 
 -11  14   9      825.87      734.39    111.11 o 
 -10  14   9      636.84      608.42     85.44 o 
  -9  14   9      468.41      394.20     81.30 o 
  -8  14   9       21.61       76.80     82.88 o 
  -7  14   9       95.76       72.30     84.72 o 
  -6  14   9      105.55       79.17     40.74 o 
  -5  14   9       66.77      118.91     60.01 o 
  -4  14   9     3934.17     3889.07    103.59 o 
  -3  14   9     3624.52     3687.54    121.62 o 
  -2  14   9       61.24      131.77     74.50 o 
  -1  14   9      199.33      221.07    102.59 o 
   0  14   9       42.26       33.24     69.57 o 
   1  14   9      105.92      125.16     81.96 o 
   2  14   9      491.27      571.34    111.28 o 
   3  14   9      442.85      533.89    134.34 o 
   4  14   9      597.94      555.64    105.44 o 
 -12  15   9      803.12      850.87    130.37 o 
 -11  15   9        0.09      -17.32    104.67 o 
 -10  15   9      872.23      930.27     98.59 o 
  -9  15   9     2443.87     2562.39    118.82 o 
  -8  15   9     4430.20     4589.50    177.15 o 
  -7  15   9     5082.96     5214.73    179.13 o 
  -6  15   9     6506.45     6446.19    113.28 o 
  -5  15   9     4219.38     4111.95    108.01 o 
  -4  15   9     1317.00     1242.78     77.41 o 
  -3  15   9     1254.72     1271.42     79.83 o 
  -2  15   9     6323.24     6298.58    156.83 o 
  -1  15   9     4681.84     4844.49    176.66 o 
   0  15   9     3543.42     3858.16    138.76 o 
   1  15   9     4404.25     4389.00    152.60 o 
   2  15   9      891.79      985.91    126.24 o 
   3  15   9       10.81      -28.84    119.18 o 
 -12  16   9     1401.54     1487.46    140.38 o 
 -11  16   9     1540.94     1548.17    134.77 o 
 -10  16   9     3892.52     4047.77    149.12 o 
  -9  16   9     1106.71     1157.03    100.59 o 
  -8  16   9      456.86      427.52    106.73 o 
  -7  16   9      112.58       99.34     90.60 o 
  -6  16   9     3973.78     3977.43     78.43 o 
  -5  16   9     8283.97     8197.21    143.72 o 
  -4  16   9     9766.95     9839.27    215.48 o 
  -3  16   9     6583.30     6653.12    134.01 o 
  -2  16   9     3614.34     4010.61    171.53 o 
  -1  16   9     2943.23     2902.49    148.49 o 
   0  16   9       31.11       41.16     99.57 o 
   1  16   9      687.98      867.21    102.56 o 
   2  16   9     1792.63     1925.52    160.52 o 
   3  16   9     2822.22     2822.28    247.47 o 
 -12  17   9       42.50       95.07     99.90 o 
 -11  17   9        2.48      -28.12     77.89 o 
 -10  17   9        2.67       26.68     81.78 o 
  -9  17   9      444.69      454.13     86.18 o 
  -8  17   9     1884.37     2088.69    140.09 o 
  -7  17   9     1811.93     1941.87    135.05 o 
  -6  17   9     2226.74     2247.64     79.34 o 
  -5  17   9      277.67      265.07     52.97 o 
  -4  17   9        5.09       12.98     60.97 o 
  -3  17   9      493.92      482.13     66.58 o 
  -2  17   9      698.68      711.24     72.25 o 
  -1  17   9     1288.09     1274.33    102.31 o 
   0  17   9     1149.71     1290.82    128.66 o 
   1  17   9     1320.70     1283.88    114.44 o 
   2  17   9      182.97      286.19    122.43 o 
   3  17   9      333.99      234.08    103.40 o 
 -11  18   9        0.96       48.48     78.51 o 
 -10  18   9      204.45      202.43     82.26 o 
  -9  18   9       74.84       41.49    103.39 o 
  -8  18   9       73.69      106.36     99.31 o 
  -7  18   9      218.31      194.28     66.35 o 
  -6  18   9      129.25       87.56     51.68 o 
  -5  18   9       23.22       62.77     64.00 o 
  -4  18   9       37.94      105.84     68.34 o 
  -3  18   9      176.81      221.81     72.04 o 
  -2  18   9      187.33      254.44     64.45 o 
  -1  18   9        3.57       72.42     82.13 o 
   0  18   9       45.06       20.44    108.75 o 
   1  18   9        1.65       -8.79    111.42 o 
   2  18   9      124.29      214.63    115.51 o 
   3  18   9        5.24      -12.72    103.21 o 
 -11  19   9       14.32        9.81     90.08 o 
 -10  19   9      473.06      473.24     92.69 o 
  -9  19   9     1482.20     1449.94    135.24 o 
  -8  19   9     2668.99     2668.64    160.12 o 
  -7  19   9     2855.94     3065.16    115.22 o 
  -6  19   9     1564.58     1574.47     90.46 o 
  -5  19   9      653.28      708.15     79.24 o 
  -4  19   9        5.56      -16.23     67.09 o 
  -3  19   9       12.40      -20.75     74.57 o 
  -2  19   9     1248.36     1331.15    103.36 o 
  -1  19   9     1521.79     1600.80     88.60 o 
   0  19   9     2445.88     2547.39    134.79 o 
   1  19   9      943.78     1047.45    133.95 o 
   2  19   9      158.22       88.49    175.02 o 
 -11  20   9     3579.96     3692.41    157.92 o 
 -10  20   9     2932.43     2873.94    135.09 o 
  -9  20   9     1668.37     1581.90    138.60 o 
  -8  20   9      275.42      353.40    108.22 o 
  -7  20   9      313.70      288.95    107.50 o 
  -6  20   9     3721.31     3636.46    124.63 o 
  -5  20   9     4581.14     4518.71    137.41 o 
  -4  20   9     7175.15     7106.65    145.85 o 
  -3  20   9     5444.24     5667.82    158.92 o 
  -2  20   9      735.82      819.99     88.13 o 
  -1  20   9      322.45      291.29     73.70 o 
   0  20   9       41.11       80.34     88.10 o 
   1  20   9      609.24      559.76    126.57 o 
   2  20   9     2118.53     2059.90    165.25 o 
 -10  21   9       49.66       16.08     82.16 o 
  -9  21   9      813.08      780.99    126.21 o 
  -8  21   9     1936.56     2114.14    149.18 o 
  -7  21   9     4439.30     4192.94    183.98 o 
  -6  21   9     3547.16     3720.01    183.43 o 
  -5  21   9     2323.81     2274.33    113.22 o 
  -4  21   9       93.83      134.19     67.57 o 
  -3  21   9      273.50      408.61     81.76 o 
  -2  21   9      635.70      646.74     88.63 o 
  -1  21   9      839.49      988.10     91.57 o 
   0  21   9     1331.01     1490.68    113.37 o 
   1  21   9     1156.23     1235.92    113.38 o 
   2  21   9      161.60      158.90    128.69 o 
 -10  22   9       20.57       69.90    111.24 o 
  -9  22   9       65.52       69.85     99.63 o 
  -8  22   9       18.54       36.04    104.06 o 
  -7  22   9        0.13       22.52     98.96 o 
  -6  22   9      533.46      426.11    105.74 o 
  -5  22   9        5.32      -12.77     70.25 o 
  -4  22   9      669.78      634.40     75.05 o 
  -3  22   9     1449.92     1428.57     92.42 o 
  -2  22   9        1.84       32.79     74.20 o 
  -1  22   9       79.17       43.88     73.61 o 
   0  22   9        3.36       73.22     85.79 o 
   1  22   9       50.88       94.16     97.24 o 
 -10  23   9      392.79      347.43    109.33 o 
  -9  23   9      421.10      479.66    117.35 o 
  -8  23   9     1166.97     1230.28    137.11 o 
  -7  23   9      253.98      310.05    109.21 o 
  -6  23   9      407.30      445.15    108.63 o 
  -5  23   9       14.06       22.38     71.92 o 
  -4  23   9      119.35       60.15     78.43 o 
  -3  23   9      178.60      221.55     67.30 o 
  -2  23   9     1374.48     1354.74    109.88 o 
  -1  23   9      459.65      519.27     83.63 o 
   0  23   9      375.27      475.58    130.74 o 
   1  23   9      168.00      214.51    105.81 o 
  -9  24   9     1111.44     1189.05    146.23 o 
  -8  24   9      330.79      151.92    120.36 o 
  -7  24   9        1.33      -20.48    104.74 o 
  -6  24   9      640.90      629.07    121.68 o 
  -5  24   9     2273.36     2433.20    193.08 o 
  -4  24   9     3292.46     3325.75    139.45 o 
  -3  24   9     1245.76     1243.05     97.46 o 
  -2  24   9     2184.73     2158.31    112.33 o 
  -1  24   9      250.98      119.40     80.30 o 
   0  24   9        0.78      -52.42    130.57 o 
   1  24   9      431.70      435.10    112.91 o 
  -9  25   9     1054.61      920.33    139.65 o 
  -8  25   9     2325.53     2253.75    155.71 o 
  -7  25   9     3115.12     3208.24    181.53 o 
  -6  25   9     3263.31     3257.90    192.68 o 
  -5  25   9      687.70      732.17     97.27 o 
  -4  25   9       87.48       33.75     78.31 o 
  -3  25   9     1520.53     1449.75     98.72 o 
  -2  25   9     2635.82     2499.91    136.88 o 
  -1  25   9     3092.75     3300.32    201.14 o 
   0  25   9     2878.91     3123.95    194.41 o 
  -8  26   9      107.95       88.72    119.92 o 
  -7  26   9      388.27      407.55    122.69 o 
  -6  26   9      549.03      592.17    119.31 o 
  -5  26   9      830.42      792.37    119.09 o 
  -4  26   9     1291.33     1096.11    108.54 o 
  -3  26   9      640.69      710.32    103.21 o 
  -2  26   9      709.83      780.63     88.25 o 
  -1  26   9      207.62      214.90     99.17 o 
  -7  27   9      391.42      319.65    161.38 o 
  -6  27   9      158.52      115.70    109.21 o 
  -5  27   9       21.37       27.11    106.24 o 
  -4  27   9        0.10       22.17     83.62 o 
  -3  27   9      150.35      186.09     86.25 o 
  -2  27   9       84.15       25.84     75.17 o 
  -1  27   9       69.13       95.24     96.58 o 
  -6  28   9      727.03      917.72    138.56 o 
  -5  28   9     1526.02     1698.82    167.41 o 
  -4  28   9     1439.49     1501.85    121.94 o 
  -3  28   9      869.66      700.73    114.50 o 
  -2  28   9      736.24      724.74     88.41 o 
 -13   0  10     2137.26     2017.95    214.49 o 
 -12   0  10     4481.76     4550.28    183.67 o 
 -11   0  10     3970.04     4304.60    173.68 o 
 -10   0  10     4816.73     4991.03    175.30 o 
  -9   0  10     3670.10     3884.41    221.12 o 
  -8   0  10     1328.82     1273.19     89.10 o 
  -7   0  10      885.00      805.16     82.06 o 
  -6   0  10     9142.10     9571.08    277.36 o 
  -5   0  10     9669.26    10277.76    272.75 o 
  -4   0  10     5468.83     5488.68    199.62 o 
  -3   0  10     1230.50     1235.24     87.83 o 
  -2   0  10     4476.63     4413.57    112.26 o 
  -1   0  10      736.61      701.72     75.23 o 
   0   0  10      514.79      565.43    157.82 o 
   1   0  10     2300.95     2280.18    208.92 o 
   2   0  10     1815.98     1740.44    192.47 o 
   3   0  10     1943.26     1778.96    220.73 o 
   4   0  10     1111.47     1345.38    217.96 o 
 -13   1  10     1467.15     1242.74    132.43 o 
 -12   1  10      915.34      985.60     98.11 o 
 -11   1  10      506.98      521.87     72.04 o 
 -10   1  10     1723.83     1639.83     87.47 o 
  -9   1  10     3180.39     3277.28    141.59 o 
  -8   1  10     7163.18     6827.91    153.58 o 
  -7   1  10     6204.70     6040.66    167.07 o 
  -6   1  10      870.85      887.46     64.51 o 
  -5   1  10      826.24      798.35     85.61 o 
  -4   1  10      145.46      152.98     54.25 o 
  -3   1  10     5641.55     5841.79     94.84 o 
  -2   1  10     5320.71     5521.71     90.21 o 
  -1   1  10     5434.23     5463.77     92.86 o 
   0   1  10     4399.26     4326.43    173.54 o 
   1   1  10     1371.97     1254.49    128.50 o 
   2   1  10      555.75      505.40    111.97 o 
   3   1  10       18.41      -57.66    109.73 o 
   4   1  10      117.64      193.04    137.29 o 
 -13   2  10        2.97      -40.21     84.87 o 
 -12   2  10       13.82       45.55     78.83 o 
 -11   2  10      123.52       91.05     63.84 o 
 -10   2  10      562.81      624.34     70.34 o 
  -9   2  10     1296.62     1203.58     89.98 o 
  -8   2  10      484.91      465.90     99.06 o 
  -7   2  10       39.56       67.48     38.50 o 
  -6   2  10      173.41      232.08     49.46 o 
  -5   2  10      803.31      797.45     84.07 o 
  -4   2  10      447.17      533.14     61.86 o 
  -3   2  10       10.92       38.77     41.73 o 
  -2   2  10      199.02      238.51     47.69 o 
  -1   2  10      157.43      146.34     43.69 o 
   0   2  10       16.70       38.60     51.81 o 
   1   2  10       66.01       72.22    103.14 o 
   2   2  10        3.77       21.20    107.88 o 
   3   2  10        3.81      107.13    116.02 o 
   4   2  10        5.85       31.49    123.82 o 
 -13   3  10      699.94      779.34     97.39 o 
 -12   3  10       23.30       19.74     83.08 o 
 -11   3  10      152.03      137.41     70.75 o 
 -10   3  10      662.70      666.60     72.64 o 
  -9   3  10      213.17      289.82     73.49 o 
  -8   3  10     2228.90     2277.89    125.63 o 
  -7   3  10     2312.36     2180.11     95.18 o 
  -6   3  10     1577.60     1749.21     72.45 o 
  -5   3  10      713.67      706.75     54.83 o 
  -4   3  10       12.42       12.01     47.89 o 
  -3   3  10       77.23      112.88     43.36 o 
  -2   3  10      533.45      537.22     53.64 o 
  -1   3  10     1842.86     1734.22     86.05 o 
   0   3  10     1784.42     1786.01     75.61 o 
   1   3  10      618.35      662.10    118.19 o 
   2   3  10      162.00      262.36    115.69 o 
   3   3  10        2.15      174.60    115.27 o 
   4   3  10       69.22       62.92    109.88 o 
 -13   4  10     1211.80     1406.96    106.80 o 
 -12   4  10     4463.07     4582.12    151.95 o 
 -11   4  10     4259.47     4631.16    150.07 o 
 -10   4  10     4671.10     4798.64    142.09 o 
  -9   4  10     4601.05     4567.84    137.80 o 
  -8   4  10        2.91       49.73     86.38 o 
  -7   4  10     3651.67     3371.09    141.91 o 
  -6   4  10     9149.58     9183.44    117.25 o 
  -5   4  10    13895.33    14008.23    168.86 o 
  -4   4  10    15476.68    15776.58    164.14 o 
  -3   4  10     7153.92     7270.75    117.66 o 
  -2   4  10     2043.11     1992.11     91.98 o 
  -1   4  10       12.73       10.38     58.61 o 
   0   4  10      422.35      390.60     55.02 o 
   1   4  10      403.70      459.46     94.10 o 
   2   4  10     2408.06     2444.81    217.00 o 
   3   4  10     3433.29     3565.78    204.90 o 
   4   4  10     1487.40     1512.82    175.31 o 
 -13   5  10      948.87      902.27    100.84 o 
 -12   5  10      153.42      127.30     80.45 o 
 -11   5  10       14.11      -19.70     71.23 o 
 -10   5  10     4886.60     4791.87    139.53 o 
  -9   5  10    12902.17    12977.60    255.81 o 
  -8   5  10    13659.44    13450.75    354.52 o 
  -7   5  10    12277.04    12116.37    393.78 o 
  -6   5  10     4161.54     4109.98     86.33 o 
  -5   5  10     1712.89     1715.74     66.73 o 
  -4   5  10      148.58      146.36     74.18 o 
  -3   5  10     2750.37     2851.30    100.63 o 
  -2   5  10     5094.89     5295.66    188.90 o 
  -1   5  10     7657.74     7651.56    148.65 o 
   0   5  10     4335.95     4375.17    118.70 o 
   1   5  10     1600.88     1751.51    138.85 o 
   2   5  10      563.08      604.08    101.05 o 
   3   5  10       48.46       30.16     92.62 o 
   4   5  10      608.36      711.02    120.28 o 
 -13   6  10      360.82      453.07     88.50 o 
 -12   6  10     1285.40     1192.66     95.91 o 
 -11   6  10     1634.55     1578.16    101.11 o 
 -10   6  10      336.59      442.57     76.82 o 
  -9   6  10      325.05      356.16    102.35 o 
  -8   6  10     1225.78     1268.98    151.36 o 
  -7   6  10      293.37      428.50    127.76 o 
  -6   6  10     1771.91     1756.25     65.86 o 
  -5   6  10     1744.47     1657.06     71.63 o 
  -4   6  10     3553.26     3726.26    179.16 o 
  -3   6  10     4082.96     4021.69    112.29 o 
  -2   6  10     1537.64     1617.39     87.84 o 
  -1   6  10       33.26      109.32     56.68 o 
   0   6  10      342.31      386.12     94.10 o 
   1   6  10      725.79      708.04    122.03 o 
   2   6  10      826.18      885.58    139.14 o 
   3   6  10      321.10      323.29    131.11 o 
   4   6  10      173.29      225.85    131.23 o 
 -13   7  10       30.82       84.67     86.13 o 
 -12   7  10        0.32       -0.76     74.21 o 
 -11   7  10      322.06      245.17     77.21 o 
 -10   7  10     1100.88      976.74     85.84 o 
  -9   7  10     1455.38     1361.83    112.40 o 
  -8   7  10      299.69      262.53    129.74 o 
  -7   7  10       53.09       67.05    125.27 o 
  -6   7  10       13.67       48.52     38.57 o 
  -5   7  10      608.45      599.25     57.43 o 
  -4   7  10       95.92      159.36     76.20 o 
  -3   7  10      202.65      174.58     58.45 o 
  -2   7  10      809.46      790.19     65.62 o 
  -1   7  10      164.99      144.21     58.20 o 
   0   7  10       96.30       74.98     60.99 o 
   1   7  10      171.76      254.04     83.87 o 
   2   7  10      264.47      337.44    111.90 o 
   3   7  10       10.21       62.75    116.73 o 
   4   7  10        4.11       80.11    123.70 o 
 -13   8  10     1208.36     1048.94    119.34 o 
 -12   8  10     1810.64     2004.07    120.18 o 
 -11   8  10     2354.18     2412.22    116.68 o 
 -10   8  10      693.70      936.44     99.43 o 
  -9   8  10     1015.49     1033.99    154.07 o 
  -8   8  10      240.20      341.95    130.42 o 
  -7   8  10      784.96      890.83    152.24 o 
  -6   8  10     4012.41     3993.27     83.14 o 
  -5   8  10    11116.09    10699.19    213.47 o 
  -4   8  10    10163.64     9923.72    146.69 o 
  -3   8  10     9859.27     9926.42    153.43 o 
  -2   8  10     2124.31     2082.18     86.30 o 
  -1   8  10      105.88      131.23     62.64 o 
   0   8  10      107.54      195.45     64.04 o 
   1   8  10       88.12       66.22     73.88 o 
   2   8  10     2435.41     2150.87    137.37 o 
   3   8  10     2715.03     2950.91    187.00 o 
   4   8  10     1361.11     1245.91    153.13 o 
 -13   9  10      671.53      606.77     92.35 o 
 -12   9  10      241.40      258.43     82.46 o 
 -11   9  10        5.91      -48.32     72.92 o 
 -10   9  10      913.53     1039.70    117.46 o 
  -9   9  10     7248.98     7604.16    300.37 o 
  -8   9  10     4341.74     4367.24    237.95 o 
  -7   9  10     8831.20     9544.03    315.48 o 
  -6   9  10     5298.92     5449.09    117.08 o 
  -5   9  10     1451.42     1304.96     61.20 o 
  -4   9  10      571.14      500.09     62.29 o 
  -3   9  10     2011.11     2006.96     93.90 o 
  -2   9  10     8402.62     8544.22    143.59 o 
  -1   9  10    10723.88    10512.54    161.71 o 
   0   9  10     7762.63     7636.45    144.49 o 
   1   9  10     2265.60     2216.01    120.88 o 
   2   9  10     1111.05     1257.68    116.34 o 
   3   9  10       82.38      181.40    101.79 o 
 -13  10  10     1239.88     1316.52    110.91 o 
 -12  10  10     1552.31     1606.26    107.71 o 
 -11  10  10     3579.51     3551.40    135.23 o 
 -10  10  10     3559.69     3609.14    170.11 o 
  -9  10  10       13.04      153.71    149.77 o 
  -8  10  10      541.84      381.09    140.11 o 
  -7  10  10     2252.13     2248.00    197.83 o 
  -6  10  10     5142.03     5142.04    117.26 o 
  -5  10  10     7780.65     7991.07    115.75 o 
  -4  10  10     3209.12     3220.82     93.42 o 
  -3  10  10     3100.59     2958.81    106.34 o 
  -2  10  10     4831.25     4923.42    118.39 o 
  -1  10  10       30.10       37.40     65.03 o 
   0  10  10     1957.46     1916.44     93.05 o 
   1  10  10      722.39      727.37     94.06 o 
   2  10  10     1699.48     1854.05    125.65 o 
   3  10  10     1506.23     1477.89    125.91 o 
 -13  11  10       29.10       42.93     79.99 o 
 -12  11  10       24.86      -43.45     77.72 o 
 -11  11  10       16.34       60.44     69.53 o 
 -10  11  10      257.23      278.39     98.28 o 
  -9  11  10      138.24      108.12    145.27 o 
  -8  11  10     1156.08     1110.57    147.55 o 
  -7  11  10      608.40      747.72    153.71 o 
  -6  11  10       30.17       60.30     47.64 o 
  -5  11  10     2130.69     2085.98     71.92 o 
  -4  11  10      147.12      161.69     55.31 o 
  -3  11  10      158.96      159.65     65.27 o 
  -2  11  10      219.12      242.06     60.47 o 
  -1  11  10        8.94        5.68     61.05 o 
   0  11  10      177.79      183.72     66.46 o 
   1  11  10      293.45      275.28     87.47 o 
   2  11  10       51.10       81.57     99.15 o 
   3  11  10       18.75        2.78    100.87 o 
 -13  12  10      853.08      830.33    136.22 o 
 -12  12  10      696.02      720.02     84.51 o 
 -11  12  10     1156.81     1235.77    130.84 o 
 -10  12  10      281.08      418.89    106.58 o 
  -9  12  10     3606.53     3712.25    236.62 o 
  -8  12  10       92.52       85.90    133.67 o 
  -7  12  10        8.28      -10.44     55.48 o 
  -6  12  10     2951.30     3033.70     85.25 o 
  -5  12  10     4283.72     4129.24    121.36 o 
  -4  12  10     1435.32     1527.31     76.01 o 
  -3  12  10      157.58      188.92     57.83 o 
  -2  12  10       73.95       44.26     71.97 o 
  -1  12  10        3.91        9.76     70.81 o 
   0  12  10       23.38       93.81     71.91 o 
   1  12  10      261.90      243.80     95.85 o 
   2  12  10      471.68      532.63    109.60 o 
   3  12  10      775.48      791.21    118.28 o 
 -12  13  10      400.84      454.85    118.45 o 
 -11  13  10        1.90        9.54     93.49 o 
 -10  13  10     2961.25     3015.23    200.49 o 
  -9  13  10     5638.47     5764.45    292.61 o 
  -8  13  10     4428.51     4535.50    255.58 o 
  -7  13  10     8867.50     8952.85    327.14 o 
  -6  13  10     3558.20     3725.14    132.22 o 
  -5  13  10       63.17       84.35     68.73 o 
  -4  13  10      110.38      100.33     53.98 o 
  -3  13  10     1592.34     1659.66     97.86 o 
  -2  13  10     3787.03     3803.34    163.01 o 
  -1  13  10     5689.53     5698.93    154.53 o 
   0  13  10     4122.02     4391.25    147.24 o 
   1  13  10     1535.27     1660.70    151.04 o 
   2  13  10      316.84      418.45    101.75 o 
   3  13  10        1.91       28.17    100.73 o 
 -12  14  10      934.51      968.18    125.16 o 
 -11  14  10     3333.93     3246.52    180.69 o 
 -10  14  10     2405.82     2445.93    390.99 o 
  -9  14  10      976.63      959.73    161.47 o 
  -8  14  10      355.20      441.93    145.01 o 
  -7  14  10      858.40      825.03     91.85 o 
  -6  14  10     5341.58     5410.96    164.80 o 
  -5  14  10     2522.27     2625.81     87.97 o 
  -4  14  10     3556.85     3747.06    103.18 o 
  -3  14  10     5817.60     5770.88    153.10 o 
  -2  14  10     5212.66     5038.75    175.99 o 
  -1  14  10      274.73      312.37     75.85 o 
   0  14  10        5.62      -20.95     81.59 o 
   1  14  10      833.48      956.10    142.18 o 
   2  14  10     1718.82     1814.65    164.17 o 
   3  14  10     2020.36     2203.86    150.00 o 
 -12  15  10      153.30      123.12    101.86 o 
 -11  15  10       90.28       46.07     91.82 o 
 -10  15  10      655.35      573.95    113.34 o 
  -9  15  10     1046.58     1005.32    120.61 o 
  -8  15  10      959.33      856.29    105.64 o 
  -7  15  10     1028.20     1070.99     80.78 o 
  -6  15  10      686.96      600.98     73.31 o 
  -5  15  10       53.19      144.08     52.72 o 
  -4  15  10      151.32       55.49     69.80 o 
  -3  15  10       17.38       37.84     74.05 o 
  -2  15  10      119.88      175.45     78.78 o 
  -1  15  10     1724.12     1651.00    132.48 o 
   0  15  10      392.72      463.88     84.70 o 
   1  15  10      499.93      560.09    123.32 o 
   2  15  10      220.06      220.88    119.79 o 
 -12  16  10       24.41        3.85    106.75 o 
 -11  16  10       44.96        7.48     94.39 o 
 -10  16  10      389.43      334.13     97.46 o 
  -9  16  10      491.86      468.59    113.17 o 
  -8  16  10      114.93       98.05     94.28 o 
  -7  16  10       47.78       61.30     62.23 o 
  -6  16  10      687.68      710.25     61.92 o 
  -5  16  10     1578.92     1547.15     67.39 o 
  -4  16  10      171.96      229.92     69.59 o 
  -3  16  10        9.23       73.49     65.65 o 
  -2  16  10       73.58       40.31     73.71 o 
  -1  16  10      173.01       97.23    105.76 o 
   0  16  10        1.67       18.46     73.74 o 
   1  16  10       30.01       64.62    110.31 o 
   2  16  10      234.13      225.45    139.76 o 
 -12  17  10       22.83       49.45     91.89 o 
 -11  17  10      592.51      505.64    122.43 o 
 -10  17  10     1100.79     1180.96    126.74 o 
  -9  17  10     2407.84     2582.85    160.96 o 
  -8  17  10     3408.59     3511.88    180.88 o 
  -7  17  10     4169.19     4231.86    126.55 o 
  -6  17  10     1709.25     1581.00     75.86 o 
  -5  17  10      367.41      410.50     64.17 o 
  -4  17  10       40.99       75.42     59.35 o 
  -3  17  10      236.17      217.78     81.85 o 
  -2  17  10     1746.77     2043.52    169.09 o 
  -1  17  10     1900.85     1998.82    147.48 o 
   0  17  10     2143.01     2174.69    148.98 o 
   1  17  10      778.90      654.73    130.63 o 
   2  17  10      229.89      223.62    132.58 o 
 -11  18  10     2839.93     2932.96    144.39 o 
 -10  18  10     2347.38     2414.10    161.12 o 
  -9  18  10      852.30      865.50    119.25 o 
  -8  18  10        7.99       35.30     97.81 o 
  -7  18  10     1761.44     1829.28    100.65 o 
  -6  18  10     3755.23     3745.81    106.59 o 
  -5  18  10     3777.52     3965.36    115.51 o 
  -4  18  10     4128.09     4189.99    120.08 o 
  -3  18  10     4256.81     4123.08    143.96 o 
  -2  18  10      213.36      241.38     81.85 o 
  -1  18  10      337.59      410.96     88.87 o 
   0  18  10        5.91       72.87    100.15 o 
   1  18  10      941.77      921.30    216.87 o 
   2  18  10     1534.76     1680.88    171.77 o 
 -11  19  10      193.42      211.30     81.89 o 
 -10  19  10      396.26      517.97    115.52 o 
  -9  19  10     1025.61     1103.19    141.25 o 
  -8  19  10     2008.30     2241.69    151.89 o 
  -7  19  10     4062.62     4157.61    151.73 o 
  -6  19  10      809.31      714.62     83.80 o 
  -5  19  10      172.28      206.34     54.73 o 
  -4  19  10       63.85      117.64     60.61 o 
  -3  19  10      266.53      258.40     67.44 o 
  -2  19  10      214.92      367.80     79.47 o 
  -1  19  10     2045.94     2065.93    125.03 o 
   0  19  10      809.35     1120.47    129.70 o 
   1  19  10      653.03      640.72    197.87 o 
 -11  20  10        0.32       55.25     79.92 o 
 -10  20  10       10.57       -0.40    104.60 o 
  -9  20  10        0.74       46.85     90.90 o 
  -8  20  10       18.25       82.11     91.23 o 
  -7  20  10        3.79       11.40     71.46 o 
  -6  20  10      305.40      248.85     73.35 o 
  -5  20  10        7.96       19.61     50.18 o 
  -4  20  10       34.77       14.09     62.92 o 
  -3  20  10      347.11      289.95     69.10 o 
  -2  20  10        0.18       -4.56     83.24 o 
  -1  20  10       24.93       36.72     89.97 o 
   0  20  10       55.69      163.99     86.27 o 
   1  20  10        1.87      -28.44    151.57 o 
 -10  21  10      298.47      234.43    116.01 o 
  -9  21  10     1405.12     1332.56    146.17 o 
  -8  21  10     2825.31     2805.76    291.44 o 
  -7  21  10     1315.79     1304.60     97.32 o 
  -6  21  10      529.12      506.39     81.94 o 
  -5  21  10       41.11       25.02     60.37 o 
  -4  21  10       12.45       29.69     67.45 o 
  -3  21  10      440.66      563.24     77.98 o 
  -2  21  10     3184.18     3009.80    117.54 o 
  -1  21  10      521.18      510.27    100.87 o 
   0  21  10      538.74      616.37    101.25 o 
   1  21  10      488.24      509.19    126.00 o 
 -10  22  10     2035.18     2093.08    231.69 o 
  -9  22  10      947.35      986.50    142.71 o 
  -8  22  10       32.08      -27.58    106.07 o 
  -7  22  10      408.45      336.99    101.78 o 
  -6  22  10     2807.49     2822.24    124.56 o 
  -5  22  10     3150.00     3070.22    131.20 o 
  -4  22  10     3834.57     3981.75    125.99 o 
  -3  22  10     1322.33     1356.55     93.04 o 
  -2  22  10      376.08      462.12     76.38 o 
  -1  22  10      222.66      251.76     91.28 o 
   0  22  10        2.18       48.16    106.04 o 
  -9  23  10     1475.82     1400.32    141.66 o 
  -8  23  10     3269.55     3131.88    178.24 o 
  -7  23  10     2186.26     2099.91    154.47 o 
  -6  23  10      567.46      759.03    176.36 o 
  -5  23  10      157.62      198.24     82.08 o 
  -4  23  10       20.27       14.08     66.99 o 
  -3  23  10     1617.43     1759.97    119.65 o 
  -2  23  10     2325.76     2524.00    113.93 o 
  -1  23  10     2552.59     2730.75    151.86 o 
   0  23  10     1653.99     1840.92    159.73 o 
  -9  24  10      153.54      243.99    120.83 o 
  -8  24  10      163.55       26.39    122.02 o 
  -7  24  10       61.67       53.32    102.14 o 
  -6  24  10      190.99      264.18    157.50 o 
  -5  24  10      679.07      595.06     85.47 o 
  -4  24  10      363.72      481.91     77.92 o 
  -3  24  10      401.78      338.64     74.00 o 
  -2  24  10      889.57      906.12     91.87 o 
  -1  24  10       56.39       60.15     98.72 o 
  -8  25  10      402.75      368.98    113.03 o 
  -7  25  10      102.05      192.41    134.44 o 
  -6  25  10       17.37       60.77    110.98 o 
  -5  25  10        4.54      -19.37    110.34 o 
  -4  25  10        7.25       22.34     90.79 o 
  -3  25  10      190.01      154.33     81.25 o 
  -2  25  10      272.76      291.20     95.16 o 
  -1  25  10      313.86      340.46    107.64 o 
  -7  26  10       46.75       77.38    108.36 o 
  -6  26  10     1335.71     1289.42    142.68 o 
  -5  26  10     2524.89     2631.50    178.45 o 
  -4  26  10     2974.43     2908.36    178.91 o 
  -3  26  10     1415.16     1510.01    108.72 o 
  -2  26  10      480.75      416.76    105.24 o 
  -6  27  10     1744.36     1660.86    171.57 o 
  -5  27  10      250.80      110.20    104.78 o 
  -4  27  10        6.64       -1.17     90.96 o 
  -3  27  10      625.39      519.14     89.76 o 
 -13   1  11      151.41      161.89     79.75 o 
 -12   1  11        6.67       17.67     64.69 o 
 -11   1  11       70.36       75.54     62.38 o 
 -10   1  11      736.87      804.59    107.59 o 
  -9   1  11     2299.16     2349.69    136.68 o 
  -8   1  11     4100.94     4078.48    159.27 o 
  -7   1  11     2113.53     2086.85    143.25 o 
  -6   1  11     4394.85     4335.52    146.89 o 
  -5   1  11      364.37      342.27     60.41 o 
  -4   1  11      793.64      740.61     66.98 o 
  -3   1  11     1122.67     1200.85     60.23 o 
  -2   1  11     3125.42     3057.42     74.67 o 
  -1   1  11     1920.00     1974.35     66.90 o 
   0   1  11     1290.30     1381.89    129.51 o 
   1   1  11      497.32      653.77    122.80 o 
   2   1  11      186.15      143.38    115.70 o 
   3   1  11       58.75       95.12    120.17 o 
 -13   2  11     1990.19     2044.42    126.10 o 
 -12   2  11     2085.13     2187.56    145.40 o 
 -11   2  11     2971.50     3204.92    114.39 o 
 -10   2  11     4456.34     4399.36    170.31 o 
  -9   2  11     1779.11     1835.78    123.59 o 
  -8   2  11        2.73       33.65     78.71 o 
  -7   2  11     2377.60     2268.30     84.27 o 
  -6   2  11     7510.87     7643.21    167.40 o 
  -5   2  11     9780.37    10189.38    202.43 o 
  -4   2  11    14797.64    15182.59    166.04 o 
  -3   2  11     1589.82     1701.12     65.55 o 
  -2   2  11     1446.26     1365.85     68.76 o 
  -1   2  11       71.84       82.38     54.23 o 
   0   2  11      544.16      499.52     88.02 o 
   1   2  11     1819.73     1979.41    255.83 o 
   2   2  11     3482.78     3496.61    194.92 o 
   3   2  11     1822.81     1974.96    177.24 o 
 -13   3  11      266.20      252.24     90.77 o 
 -12   3  11       14.95       68.13     77.65 o 
 -11   3  11      284.87      241.74     71.40 o 
 -10   3  11     1399.43     1382.77    122.56 o 
  -9   3  11     3568.40     3744.27    180.62 o 
  -8   3  11     7881.94     8040.41    205.36 o 
  -7   3  11     3930.61     4070.58     87.67 o 
  -6   3  11     4372.55     4370.29    118.56 o 
  -5   3  11     1276.57     1220.23    101.22 o 
  -4   3  11      477.06      560.31     54.41 o 
  -3   3  11     5063.56     5156.21     99.49 o 
  -2   3  11     5010.24     5296.23    132.12 o 
  -1   3  11     6240.59     6539.58    142.56 o 
   0   3  11     2667.31     2702.35    127.78 o 
   1   3  11      171.67      138.63     81.79 o 
   2   3  11       88.70       76.85    100.48 o 
   3   3  11      105.48      122.80    126.10 o 
 -13   4  11      376.29      430.71     91.77 o 
 -12   4  11      188.60      207.38     82.82 o 
 -11   4  11       38.78       87.95     72.34 o 
 -10   4  11      329.94      338.99    136.82 o 
  -9   4  11     1418.33     1498.45    222.82 o 
  -8   4  11       69.69       25.39     91.06 o 
  -7   4  11      307.39      338.92     45.73 o 
  -6   4  11      236.53      303.99     63.40 o 
  -5   4  11     1771.99     1760.82    112.03 o 
  -4   4  11     2304.53     2293.87     72.62 o 
  -3   4  11      675.04      744.52     65.00 o 
  -2   4  11      357.20      331.54     70.72 o 
  -1   4  11      104.11      118.79     64.36 o 
   0   4  11      124.55      127.03     93.93 o 
   1   4  11     1027.18     1046.69    115.25 o 
   2   4  11       40.88      110.69     97.03 o 
   3   4  11       59.55      109.85    102.90 o 
 -13   5  11       28.28       83.43     88.10 o 
 -12   5  11       15.97       37.44     74.38 o 
 -11   5  11      229.20      283.56    120.71 o 
 -10   5  11      231.03      250.88    137.71 o 
  -9   5  11     1786.31     1805.83    184.69 o 
  -8   5  11     1924.29     1837.78    170.30 o 
  -7   5  11      471.80      472.84     46.70 o 
  -6   5  11      305.75      321.23     69.95 o 
  -5   5  11      121.50      184.71     67.12 o 
  -4   5  11      251.67      302.70     58.24 o 
  -3   5  11      252.40      228.68     65.48 o 
  -2   5  11     1284.05     1285.59     90.96 o 
  -1   5  11      663.42      716.22     75.38 o 
   0   5  11      821.13      679.32    109.34 o 
   1   5  11      331.14      364.47    112.34 o 
   2   5  11      115.61      229.88    118.34 o 
   3   5  11       26.43       43.27    117.73 o 
 -13   6  11     2058.53     2014.61    121.61 o 
 -12   6  11     1664.16     1938.06    114.51 o 
 -11   6  11     3015.81     3046.22    342.23 o 
 -10   6  11     4150.77     3670.21    233.17 o 
  -9   6  11      811.95      926.68    165.81 o 
  -8   6  11       22.56        9.24    119.99 o 
  -7   6  11     2573.68     2453.85     73.00 o 
  -6   6  11    10990.09    10750.60    398.58 o 
  -5   6  11    13450.67    13635.29    190.26 o 
  -4   6  11     6126.52     6152.12    205.51 o 
  -3   6  11      805.36      853.64     79.48 o 
  -2   6  11     2668.43     2450.97    107.67 o 
  -1   6  11      763.19      614.19     72.28 o 
   0   6  11      207.84      169.25    110.36 o 
   1   6  11     1304.61     1440.62    149.90 o 
   2   6  11     2521.75     2611.21    350.10 o 
   3   6  11     1455.37     1506.53    178.27 o 
 -13   7  11      596.72      548.02     91.48 o 
 -12   7  11      252.20      165.45     72.79 o 
 -11   7  11      418.37      394.30    110.23 o 
 -10   7  11     4332.55     4374.74    245.29 o 
  -9   7  11     4917.50     5369.36    265.09 o 
  -8   7  11     7706.90     8105.25    304.73 o 
  -7   7  11     8927.67     8587.65    263.38 o 
  -6   7  11     5039.33     4895.65    283.55 o 
  -5   7  11      495.19      440.80     73.62 o 
  -4   7  11     1557.14     1561.14     84.16 o 
  -3   7  11     5196.22     5247.24    136.41 o 
  -2   7  11     6496.00     6598.77    152.90 o 
  -1   7  11     5652.76     5729.44    147.31 o 
   0   7  11     3759.02     3958.41    186.42 o 
   1   7  11     1138.56     1118.58    139.31 o 
   2   7  11      183.70      203.77    124.63 o 
   3   7  11      242.42      313.53    150.42 o 
 -13   8  11      670.08      685.62     92.93 o 
 -12   8  11     1622.51     1710.90    111.28 o 
 -11   8  11     1445.18     1474.56    128.53 o 
 -10   8  11     1642.25     1759.38    182.99 o 
  -9   8  11        7.10        9.48    136.13 o 
  -8   8  11      116.56       87.52    133.11 o 
  -7   8  11      665.29      630.31     45.36 o 
  -6   8  11     1808.75     1891.61    113.85 o 
  -5   8  11     6249.00     6216.02    141.41 o 
  -4   8  11     8547.67     8230.31    391.89 o 
  -3   8  11     1348.38     1406.81     99.52 o 
  -2   8  11       42.29       86.18     61.67 o 
  -1   8  11      159.25      202.50     67.49 o 
   0   8  11      532.45      502.91     87.15 o 
   1   8  11     1893.77     1878.47    148.46 o 
   2   8  11      604.09      635.38    133.56 o 
   3   8  11      396.73      378.89    133.22 o 
 -13   9  11       36.58       58.42     78.93 o 
 -12   9  11        0.46      -12.88     79.35 o 
 -11   9  11        2.28      -10.08     95.28 o 
 -10   9  11      469.27      355.95    140.09 o 
  -9   9  11      699.13      620.72    149.58 o 
  -8   9  11       37.12       99.37    133.42 o 
  -7   9  11      401.75      422.80    141.01 o 
  -6   9  11        9.81        1.44     46.01 o 
  -5   9  11     1003.27     1018.21     85.55 o 
  -4   9  11      179.88      199.17     69.75 o 
  -3   9  11       70.15       83.73     56.57 o 
  -2   9  11      108.58      101.58     57.02 o 
  -1   9  11       24.19       44.93     60.80 o 
   0   9  11       38.86       66.84     82.05 o 
   1   9  11       20.37       40.13     93.61 o 
   2   9  11        1.52        1.77    117.06 o 
 -13  10  11     1368.97     1457.17    115.38 o 
 -12  10  11     1335.64     1346.78    136.17 o 
 -11  10  11     1175.15     1242.33    145.10 o 
 -10  10  11      857.09      982.17    190.12 o 
  -9  10  11     4061.26     3898.59    237.52 o 
  -8  10  11       18.01       33.87    128.30 o 
  -7  10  11     2426.67     2462.79    198.24 o 
  -6  10  11     8953.44     9475.73    354.18 o 
  -5  10  11     6526.63     6567.89    124.17 o 
  -4  10  11      533.94      520.74     63.60 o 
  -3  10  11       62.71       51.39     63.99 o 
  -2  10  11       12.81       16.54     58.99 o 
  -1  10  11      270.69      211.63     65.58 o 
   0  10  11        4.39       56.37     78.71 o 
   1  10  11      441.63      464.03     98.36 o 
   2  10  11      970.83      910.16    115.24 o 
 -13  11  11      596.09      580.70     90.56 o 
 -12  11  11       95.59       99.16     95.57 o 
 -11  11  11      190.34      319.36    100.61 o 
 -10  11  11     8290.71     8530.98    341.02 o 
  -9  11  11     9068.52     9334.33    344.40 o 
  -8  11  11     7634.90     7339.39    302.75 o 
  -7  11  11     4023.42     3918.75    227.81 o 
  -6  11  11     2178.61     2112.52     67.07 o 
  -5  11  11     1308.27     1293.02     60.09 o 
  -4  11  11     1706.35     1718.67     83.79 o 
  -3  11  11     4332.26     4213.72    130.58 o 
  -2  11  11     3596.26     3503.39    116.32 o 
  -1  11  11     5047.44     5024.39    130.37 o 
   0  11  11     2037.90     2117.22    125.44 o 
   1  11  11      850.16      915.45    114.64 o 
   2  11  11       90.60      158.88     95.38 o 
 -13  12  11      896.52      945.17    155.68 o 
 -12  12  11     1901.85     2064.26    156.13 o 
 -11  12  11     2305.76     2438.22    156.07 o 
 -10  12  11     2708.48     2979.03    247.56 o 
  -9  12  11      377.10      520.66    169.04 o 
  -8  12  11      159.31      212.02    150.17 o 
  -7  12  11      824.87      942.03    173.75 o 
  -6  12  11     2637.31     2657.38     71.21 o 
  -5  12  11      961.72     1005.51     68.39 o 
  -4  12  11     5452.89     5506.93    123.13 o 
  -3  12  11     6069.31     5917.47    150.84 o 
  -2  12  11      543.40      488.45     68.40 o 
  -1  12  11       53.68       76.06     68.50 o 
   0  12  11       75.72      164.83     90.25 o 
   1  12  11     1186.34     1328.23    114.95 o 
   2  12  11     1155.77     1058.20    119.19 o 
 -12  13  11        0.47       -7.18     88.09 o 
 -11  13  11      375.07      353.67    109.10 o 
 -10  13  11     2322.94     2174.66    206.31 o 
  -9  13  11       64.78      120.37    147.26 o 
  -8  13  11      372.27      297.36    135.37 o 
  -7  13  11      255.30      272.22     51.24 o 
  -6  13  11     1145.44     1087.39     90.73 o 
  -5  13  11      309.77      241.22     56.56 o 
  -4  13  11      142.65      202.12     60.22 o 
  -3  13  11       20.53       26.81     65.73 o 
  -2  13  11      340.62      341.01     80.52 o 
  -1  13  11     1483.81     1469.54     91.02 o 
   0  13  11      182.21      143.01     91.21 o 
   1  13  11      205.96      203.52    105.11 o 
   2  13  11        3.43      -41.68    100.11 o 
 -12  14  11      150.04      199.61    108.18 o 
 -11  14  11      583.53      656.18    170.20 o 
 -10  14  11      161.59      122.93    157.67 o 
  -9  14  11     1291.64     1231.98    186.57 o 
  -8  14  11       22.01      140.90    151.83 o 
  -7  14  11     1202.28     1048.53     99.05 o 
  -6  14  11     2564.37     2580.98    110.97 o 
  -5  14  11     1375.10     1405.60     77.78 o 
  -4  14  11      201.94      180.38     62.77 o 
  -3  14  11      319.14      313.57     67.58 o 
  -2  14  11        5.92        7.87     72.57 o 
  -1  14  11      334.86      311.87     71.86 o 
   0  14  11       40.08       22.66     78.64 o 
   1  14  11      121.67      218.85     95.35 o 
   2  14  11      170.62      211.09    102.03 o 
 -12  15  11        3.16       16.47     96.53 o 
 -11  15  11       10.20       34.02    141.97 o 
 -10  15  11     1406.68     1683.85    204.64 o 
  -9  15  11     4676.43     5122.08    299.29 o 
  -8  15  11     5153.70     4651.80    268.25 o 
  -7  15  11     2348.41     2376.66    123.25 o 
  -6  15  11      171.25      213.65     72.14 o 
  -5  15  11      324.71      279.38     56.88 o 
  -4  15  11      688.75      717.67     72.28 o 
  -3  15  11     2197.00     2207.80     99.99 o 
  -2  15  11     1614.80     1814.52    133.14 o 
  -1  15  11     2848.20     2963.01    162.07 o 
   0  15  11     1881.39     2004.50    151.22 o 
   1  15  11      538.74      682.69    114.75 o 
 -12  16  11     2611.60     2720.97    174.58 o 
 -11  16  11     3118.41     2725.96    242.70 o 
 -10  16  11     1366.22     1325.45    181.49 o 
  -9  16  11      157.26      160.08    156.07 o 
  -8  16  11      531.37      341.63    149.49 o 
  -7  16  11     1345.45     1308.44    107.02 o 
  -6  16  11     3323.34     3437.10     99.47 o 
  -5  16  11     4265.98     4398.49    114.06 o 
  -4  16  11     5081.18     5272.58    129.01 o 
  -3  16  11     2680.50     2707.36    143.61 o 
  -2  16  11      249.12      288.36     88.27 o 
  -1  16  11       21.62       37.78    104.37 o 
   0  16  11      152.79      309.55    118.19 o 
   1  16  11     1087.79     1198.74    153.31 o 
 -11  17  11      134.54      104.35    152.20 o 
 -10  17  11     1170.75     1207.95    200.84 o 
  -9  17  11      420.08      390.19    152.64 o 
  -8  17  11      823.88      877.83    177.60 o 
  -7  17  11      856.69      916.25    101.53 o 
  -6  17  11      224.05      202.01     57.33 o 
  -5  17  11        0.58       11.34     59.21 o 
  -4  17  11      380.19      397.38     84.87 o 
  -3  17  11      710.40      712.66     93.06 o 
  -2  17  11      235.89      298.20     88.27 o 
  -1  17  11     1596.31     1481.07    144.44 o 
   0  17  11      821.96      862.98    185.60 o 
   1  17  11      550.49      521.33    143.18 o 
 -11  18  11       45.74      -43.53    159.11 o 
 -10  18  11       16.48       45.37    166.61 o 
  -9  18  11       56.70       -2.32     94.19 o 
  -8  18  11        3.61       48.39    103.34 o 
  -7  18  11       60.67       38.33     68.63 o 
  -6  18  11      382.23      371.06     74.06 o 
  -5  18  11      496.14      602.08     68.54 o 
  -4  18  11      172.53      215.82     80.21 o 
  -3  18  11       12.09       42.44     80.68 o 
  -2  18  11       77.30       98.47     83.06 o 
  -1  18  11      185.53      196.50     91.69 o 
   0  18  11        0.98      -32.05    155.88 o 
   1  18  11        0.57      242.25    205.07 o 
 -11  19  11      197.24      235.45    160.00 o 
 -10  19  11      609.08      528.45    115.13 o 
  -9  19  11     1553.69     1673.31    138.79 o 
  -8  19  11     2774.29     2931.78    170.64 o 
  -7  19  11     2755.19     2623.87    119.69 o 
  -6  19  11      498.37      419.96     77.82 o 
  -5  19  11       75.05       95.64     73.77 o 
  -4  19  11      340.13      365.30     91.29 o 
  -3  19  11      308.76      320.37     92.50 o 
  -2  19  11      804.63      883.13    105.97 o 
  -1  19  11     1082.68     1113.64    123.02 o 
   0  19  11     1092.35     1048.13    184.58 o 
 -10  20  11     1460.24     1430.40    140.99 o 
  -9  20  11      186.98      245.52    101.53 o 
  -8  20  11      175.94      299.42    114.63 o 
  -7  20  11     1030.50     1140.42     95.32 o 
  -6  20  11     2393.71     2378.24    117.23 o 
  -5  20  11     4731.32     5013.15    133.70 o 
  -4  20  11     4065.06     4053.37    179.00 o 
  -3  20  11     2252.12     2461.87    133.89 o 
  -2  20  11       26.10        9.16     84.08 o 
  -1  20  11        1.99       26.53     92.28 o 
   0  20  11      338.49      330.07    134.67 o 
 -10  21  11      796.00      943.78    260.38 o 
  -9  21  11     1838.54     2037.21    165.02 o 
  -8  21  11     2360.29     2575.04    163.79 o 
  -7  21  11     1471.79     1459.37    140.24 o 
  -6  21  11      284.18      338.36     75.47 o 
  -5  21  11      149.37      143.44     59.33 o 
  -4  21  11       82.41       72.18     69.66 o 
  -3  21  11      183.50      198.80     90.12 o 
  -2  21  11      478.81      662.52    104.32 o 
  -1  21  11     1757.86     1896.39    166.67 o 
   0  21  11      733.67      723.14    144.69 o 
 -10  22  11       59.70       48.99    114.95 o 
  -9  22  11       49.51       22.14    118.17 o 
  -8  22  11       80.00       95.06    100.63 o 
  -7  22  11      499.47      385.64    110.59 o 
  -6  22  11        3.81       10.34     75.25 o 
  -5  22  11      177.09      204.18     61.97 o 
  -4  22  11      552.84      607.69     79.66 o 
  -3  22  11      431.17      500.88     94.43 o 
  -2  22  11        4.31      -12.40     91.21 o 
  -1  22  11       59.42       54.30     99.04 o 
  -9  23  11      303.12      339.80    106.17 o 
  -8  23  11      700.19      770.89    132.77 o 
  -7  23  11      306.30      329.43    107.75 o 
  -6  23  11       22.77       15.12     78.46 o 
  -5  23  11        0.21        2.46     81.01 o 
  -4  23  11       55.18       81.94     61.58 o 
  -3  23  11      200.85      172.98     96.55 o 
  -2  23  11     1512.91     1409.81    124.49 o 
  -1  23  11      618.36      607.83    119.62 o 
  -8  24  11        5.29      101.21    108.42 o 
  -7  24  11      149.29      142.25    113.67 o 
  -6  24  11     2105.80     2088.09    122.39 o 
  -5  24  11     2995.91     3006.82    143.49 o 
  -4  24  11     2601.08     2748.68    110.11 o 
  -3  24  11      639.77      764.37    113.39 o 
  -2  24  11      505.43      610.86    128.27 o 
  -8  25  11     3459.18     3304.87    207.00 o 
  -7  25  11     1343.16     1404.02    141.90 o 
  -6  25  11      897.17      947.98    104.14 o 
  -5  25  11       63.92       -0.70     90.32 o 
  -4  25  11      304.11      280.13     76.10 o 
  -3  25  11     1566.29     1513.26     96.36 o 
  -6  26  11      485.98      481.53    119.92 o 
  -5  26  11      906.55      906.02    107.98 o 
  -4  26  11      766.13      709.00     90.47 o 
 -13   0  12     1988.17     2584.56    165.27 o 
 -12   0  12     1134.63     1508.65    190.06 o 
 -11   0  12     2603.45     2868.95    226.44 o 
 -10   0  12     1579.37     1370.57    168.21 o 
  -9   0  12       87.84      171.33    119.03 o 
  -8   0  12       39.25       46.04    122.81 o 
  -7   0  12      412.04      413.85    117.77 o 
  -6   0  12     3612.10     3757.96    207.23 o 
  -5   0  12     9402.08     9085.99    197.20 o 
  -4   0  12     4217.83     4559.71    211.29 o 
  -3   0  12       31.54       46.92     73.33 o 
  -2   0  12     1561.20     1360.12     88.68 o 
  -1   0  12       26.56       43.34    104.96 o 
   0   0  12     1110.72     1080.08    178.68 o 
   1   0  12     3443.09     3811.45    294.34 o 
   2   0  12     2184.19     2159.47    277.07 o 
 -13   1  12      497.83      479.78     93.25 o 
 -12   1  12      296.54      126.36     85.22 o 
 -11   1  12      937.31     1078.39    122.19 o 
 -10   1  12     1257.91     1119.01    114.66 o 
  -9   1  12     2857.98     2651.84    142.70 o 
  -8   1  12     4513.21     4443.09    163.01 o 
  -7   1  12      528.22      588.02     67.21 o 
  -6   1  12     1869.50     1987.81     93.05 o 
  -5   1  12       28.20       16.64     51.79 o 
  -4   1  12      248.91      283.89     55.20 o 
  -3   1  12     6682.51     6714.62    142.45 o 
  -2   1  12     6886.67     6711.13    129.75 o 
  -1   1  12     4104.17     4065.98    129.82 o 
   0   1  12     1162.18     1378.79    112.53 o 
   1   1  12      400.46      326.53    120.58 o 
   2   1  12       47.94      105.66    110.50 o 
 -13   2  12       34.04       98.06     71.63 o 
 -12   2  12        1.74      -48.22     99.41 o 
 -11   2  12       26.51       41.36     91.62 o 
 -10   2  12        4.73       15.00     84.08 o 
  -9   2  12        1.61       68.47     88.78 o 
  -8   2  12      360.21      293.97     98.31 o 
  -7   2  12      615.81      639.17     72.51 o 
  -6   2  12      270.44      298.10     61.92 o 
  -5   2  12      873.14      930.17     65.90 o 
  -4   2  12        2.30       15.59     51.89 o 
  -3   2  12      134.21      148.64     49.34 o 
  -2   2  12      508.72      497.67     57.66 o 
  -1   2  12        7.56       18.65    111.55 o 
   0   2  12       18.90       28.84     86.16 o 
   1   2  12      106.80      132.47     91.85 o 
   2   2  12        0.63       22.57    104.06 o 
 -13   3  12       90.95      120.49     78.51 o 
 -12   3  12       44.42      128.94     98.26 o 
 -11   3  12        5.85       60.63    135.08 o 
 -10   3  12      644.12      706.19    104.41 o 
  -9   3  12      931.21      999.54    111.64 o 
  -8   3  12     2792.46     2614.36    135.65 o 
  -7   3  12     4108.12     3920.42    119.72 o 
  -6   3  12      389.10      385.60     68.44 o 
  -5   3  12        1.27       23.76     60.66 o 
  -4   3  12      745.23      859.23     61.49 o 
  -3   3  12      511.92      399.27     51.15 o 
  -2   3  12     2566.05     2541.30    107.49 o 
  -1   3  12     1976.54     1897.98    135.23 o 
   0   3  12      579.98      568.03    114.84 o 
   1   3  12       15.31       75.40     89.67 o 
   2   3  12        0.54      -51.14    101.82 o 
 -13   4  12     2587.60     2687.37    135.29 o 
 -12   4  12     3010.66     3189.69    169.97 o 
 -11   4  12     3951.50     3955.88    255.13 o 
 -10   4  12     1390.74     1311.97    178.26 o 
  -9   4  12      595.74      616.26    104.30 o 
  -8   4  12     1320.29     1421.15    145.27 o 
  -7   4  12     3506.35     3451.27    100.96 o 
  -6   4  12     9369.05     9394.43    169.68 o 
  -5   4  12     7303.15     7436.93    145.06 o 
  -4   4  12    10904.62    10560.23    136.52 o 
  -3   4  12     1513.36     1549.48     78.70 o 
  -2   4  12      154.18      140.18     68.56 o 
  -1   4  12       60.76      125.97     95.76 o 
   0   4  12      426.18      616.51    122.57 o 
   1   4  12     1277.06     1448.82    149.35 o 
   2   4  12     1951.37     2072.46    184.66 o 
 -13   5  12      172.94      218.75     81.94 o 
 -12   5  12      613.14      539.79    129.33 o 
 -11   5  12     2758.25     2635.56    220.75 o 
 -10   5  12     3348.85     3310.43    228.80 o 
  -9   5  12     5194.27     5622.04    264.83 o 
  -8   5  12     7083.05     7236.55    288.80 o 
  -7   5  12     3939.08     4052.72     93.34 o 
  -6   5  12     1292.65     1084.61    104.64 o 
  -5   5  12       60.80       56.60     57.01 o 
  -4   5  12      703.15      773.55     67.30 o 
  -3   5  12     1546.88     1660.03     96.45 o 
  -2   5  12     7205.14     7024.86    157.90 o 
  -1   5  12     1604.28     1662.16    223.77 o 
   0   5  12     1064.88      936.72    124.51 o 
   1   5  12       39.89       71.04    114.81 o 
   2   5  12      130.01       98.01    117.74 o 
 -13   6  12      495.98      569.31     89.07 o 
 -12   6  12       61.83      140.30    103.06 o 
 -11   6  12      640.65      781.29    151.80 o 
 -10   6  12       59.73      110.38    119.48 o 
  -9   6  12      108.89      167.99    128.60 o 
  -8   6  12        1.23       -1.55    131.85 o 
  -7   6  12      776.09      812.47     60.97 o 
  -6   6  12     1885.15     1818.35    176.81 o 
  -5   6  12     1736.75     1774.79     89.09 o 
  -4   6  12     1698.69     1679.19     78.99 o 
  -3   6  12      109.68      130.60     64.62 o 
  -2   6  12      921.16      869.58     96.48 o 
  -1   6  12      130.54       90.80     96.47 o 
   0   6  12      243.41      211.17    116.45 o 
   1   6  12      256.10      266.44    116.57 o 
   2   6  12      651.15      747.47    145.84 o 
 -13   7  12        0.50      -50.78    105.75 o 
 -12   7  12       77.17       99.57    103.08 o 
 -11   7  12        2.33      142.75    149.87 o 
 -10   7  12      422.64      539.03    143.13 o 
  -9   7  12      811.62      757.96    150.69 o 
  -8   7  12     1192.00      894.74    162.39 o 
  -7   7  12      116.77       82.02     45.34 o 
  -6   7  12       36.97       20.02     89.40 o 
  -5   7  12      270.14      238.51     55.27 o 
  -4   7  12       53.74      121.25     62.19 o 
  -3   7  12        5.30       78.59     66.74 o 
  -2   7  12       14.02       13.65     71.73 o 
  -1   7  12      222.72      224.04     91.77 o 
   0   7  12       26.92      162.24    108.87 o 
   1   7  12      109.75       77.36    120.05 o 
   2   7  12        5.39      -71.53    140.01 o 
 -13   8  12      609.18      776.85    134.53 o 
 -12   8  12     1406.32     1645.13    135.99 o 
 -11   8  12     3389.43     3373.51    256.03 o 
 -10   8  12     2913.53     2821.85    229.87 o 
  -9   8  12      156.07      299.62    141.23 o 
  -8   8  12      816.88      911.95    173.75 o 
  -7   8  12     4465.63     4481.74    100.24 o 
  -6   8  12     8115.17     7654.66    196.22 o 
  -5   8  12     3996.24     3928.43    121.90 o 
  -4   8  12     3020.66     3072.10    197.15 o 
  -3   8  12     3029.82     3068.49    121.46 o 
  -2   8  12      347.00      345.87     79.30 o 
  -1   8  12      324.44      342.34    112.46 o 
   0   8  12      236.42      270.31    104.85 o 
   1   8  12      574.55      661.73    130.34 o 
   2   8  12     1143.40     1144.69    145.70 o 
 -13   9  12      941.10      902.86    131.58 o 
 -12   9  12      124.07       92.58    162.71 o 
 -11   9  12      825.25      955.63    170.13 o 
 -10   9  12     4022.54     4613.93    279.50 o 
  -9   9  12     3980.37     4415.23    259.23 o 
  -8   9  12     9121.99     8885.61    326.15 o 
  -7   9  12     5662.23     5495.99    182.76 o 
  -6   9  12      858.27      867.65     69.50 o 
  -5   9  12      102.57      106.01     63.97 o 
  -4   9  12      785.68      740.58     98.39 o 
  -3   9  12     3333.43     3568.45    139.30 o 
  -2   9  12     6361.50     6469.16    160.36 o 
  -1   9  12     3442.78     3474.56    176.14 o 
   0   9  12     1174.87     1265.35    140.18 o 
   1   9  12      475.78      472.64    113.04 o 
 -13  10  12     1602.92     1484.57    173.67 o 
 -12  10  12     2792.86     2435.10    225.05 o 
 -11  10  12     1595.73     1672.10    204.92 o 
 -10  10  12      170.55      123.12    142.53 o 
  -9  10  12      219.51      164.16    137.87 o 
  -8  10  12       37.62      -19.64    131.57 o 
  -7  10  12     2406.39     2980.77    148.47 o 
  -6  10  12     4316.24     4290.36    108.41 o 
  -5  10  12     3024.42     3043.24    114.98 o 
  -4  10  12     2198.62     2137.04    101.22 o 
  -3  10  12      316.21      389.09     72.82 o 
  -2  10  12        2.50       40.80     69.46 o 
  -1  10  12      322.43      291.05     88.89 o 
   0  10  12      335.58      448.09    125.27 o 
   1  10  12      403.51      477.14    124.87 o 
 -13  11  12        0.27      -15.57    114.87 o 
 -12  11  12        3.84       32.60    160.64 o 
 -11  11  12      362.79      321.04    158.19 o 
 -10  11  12        1.88       34.00    159.03 o 
  -9  11  12      690.61      578.44    160.76 o 
  -8  11  12       73.45      147.11    145.64 o 
  -7  11  12      495.18      468.10    100.38 o 
  -6  11  12       11.46       36.73     45.24 o 
  -5  11  12      230.60      242.18     59.79 o 
  -4  11  12       26.27       15.64     56.42 o 
  -3  11  12      219.31      166.07     72.89 o 
  -2  11  12       65.47       59.45     64.52 o 
  -1  11  12       77.72       54.62     83.07 o 
   0  11  12        0.49       -3.06     86.81 o 
   1  11  12       16.93       88.68    114.46 o 
 -12  12  12     1119.73     1063.25    177.71 o 
 -11  12  12     1614.38     1772.18    212.34 o 
 -10  12  12      114.32      152.99    151.71 o 
  -9  12  12      174.08      300.66    159.93 o 
  -8  12  12      580.53      592.34    157.64 o 
  -7  12  12     1859.19     1893.36    141.71 o 
  -6  12  12     2744.69     2669.87    134.04 o 
  -5  12  12      358.07      373.52     65.00 o 
  -4  12  12       63.55      108.68     61.04 o 
  -3  12  12       13.09       20.30     73.69 o 
  -2  12  12       14.99       -5.80     68.33 o 
  -1  12  12       65.19       38.56     87.78 o 
   0  12  12      120.01      127.45     87.85 o 
   1  12  12      373.09      530.74    107.28 o 
 -12  13  12        7.67      -58.70    158.18 o 
 -11  13  12      597.71      627.86    165.03 o 
 -10  13  12     4904.56     4752.29    291.33 o 
  -9  13  12     4267.02     4685.92    281.96 o 
  -8  13  12     3665.99     3726.42    258.37 o 
  -7  13  12     3881.59     3861.69    173.30 o 
  -6  13  12      447.95      428.80     66.26 o 
  -5  13  12      513.97      575.30     68.78 o 
  -4  13  12     2231.22     2158.32    110.55 o 
  -3  13  12     2319.75     2599.56    121.05 o 
  -2  13  12     3478.64     3517.37    188.40 o 
  -1  13  12     1739.58     1670.47    118.38 o 
   0  13  12      955.70     1105.70    115.83 o 
   1  13  12      387.92      415.16    113.14 o 
 -12  14  12     2139.78     1858.27    238.13 o 
 -11  14  12     1626.42     1861.37    222.56 o 
 -10  14  12      115.09      216.05    148.26 o 
  -9  14  12     1142.21     1180.65    179.39 o 
  -8  14  12       71.23      118.16    137.63 o 
  -7  14  12     1663.92     1633.95    119.09 o 
  -6  14  12     6754.66     6830.32    135.70 o 
  -5  14  12     5849.92     5652.26    131.94 o 
  -4  14  12     5440.82     5520.97    134.47 o 
  -3  14  12     1277.87     1286.91     88.06 o 
  -2  14  12      100.71       51.13     71.82 o 
  -1  14  12      140.96      259.61     90.13 o 
   0  14  12      498.05      723.15    107.00 o 
   1  14  12      683.62      677.75    118.74 o 
 -12  15  12        0.68       18.03    141.94 o 
 -11  15  12      366.77      216.68    162.60 o 
 -10  15  12      779.78      649.99    160.73 o 
  -9  15  12      367.68      374.78    167.68 o 
  -8  15  12     2080.60     1995.80    212.55 o 
  -7  15  12      885.67      759.44     99.28 o 
  -6  15  12      145.98      165.13     62.35 o 
  -5  15  12       98.18      106.89     65.69 o 
  -4  15  12       15.46        7.31     67.63 o 
  -3  15  12      186.39      249.08     70.42 o 
  -2  15  12     1065.82     1139.77    102.54 o 
  -1  15  12      705.36      662.85    133.31 o 
   0  15  12      345.57      408.86    106.70 o 
 -12  16  12      390.19      146.94    142.36 o 
 -11  16  12       89.86       66.26    144.30 o 
 -10  16  12       50.70       89.77    157.99 o 
  -9  16  12       20.67       15.53    163.39 o 
  -8  16  12       13.03       90.95    154.02 o 
  -7  16  12      155.54      199.12     87.38 o 
  -6  16  12      459.05      459.24     66.43 o 
  -5  16  12      815.46      651.48     72.93 o 
  -4  16  12      178.74      139.16     66.59 o 
  -3  16  12       51.52       56.07     69.75 o 
  -2  16  12       13.76        6.23     86.82 o 
  -1  16  12        0.09      -12.37    120.23 o 
   0  16  12       93.43       99.29    112.51 o 
 -11  17  12      386.68      499.97    155.22 o 
 -10  17  12     1155.04     1008.26    195.33 o 
  -9  17  12     3200.58     3320.69    261.45 o 
  -8  17  12     3044.93     2852.86    248.21 o 
  -7  17  12     1545.91     1398.30    123.42 o 
  -6  17  12      413.71      413.20     63.38 o 
  -5  17  12       29.68       29.51     64.07 o 
  -4  17  12      392.72      400.69     71.57 o 
  -3  17  12     1759.44     1653.91     97.74 o 
  -2  17  12     1065.17     1068.77     93.66 o 
  -1  17  12     1308.09     1349.53    154.72 o 
   0  17  12     1679.89     1838.18    172.62 o 
 -11  18  12     1136.29      972.79    185.56 o 
 -10  18  12      320.08      307.07    169.28 o 
  -9  18  12        6.73       13.03    153.24 o 
  -8  18  12      275.95      362.23    172.60 o 
  -7  18  12     2393.01     2345.58    195.51 o 
  -6  18  12     2808.00     2761.90    129.99 o 
  -5  18  12     4279.45     4433.91    127.75 o 
  -4  18  12     4161.71     4191.56    131.32 o 
  -3  18  12     1176.24     1101.78     92.07 o 
  -2  18  12       83.01      123.16     76.25 o 
  -1  18  12      174.43      161.64    129.18 o 
 -11  19  12      315.36      241.55    166.40 o 
 -10  19  12      792.52      801.97    196.34 o 
  -9  19  12     1303.15     1438.62    209.25 o 
  -8  19  12     1367.98     1258.90    214.96 o 
  -7  19  12      689.46      709.22    106.24 o 
  -6  19  12      324.74      345.11     83.22 o 
  -5  19  12        9.82       52.03     66.87 o 
  -4  19  12      597.21      526.87     82.51 o 
  -3  19  12      841.74      885.50    104.65 o 
  -2  19  12     1063.26     1181.74    118.95 o 
  -1  19  12     1019.18     1163.19    155.36 o 
 -10  20  12        0.54       76.51    170.02 o 
  -9  20  12       10.90      234.33    170.66 o 
  -8  20  12        4.88      202.95    179.60 o 
  -7  20  12       22.52       -8.10     87.91 o 
  -6  20  12        0.31      -58.36     95.59 o 
  -5  20  12       41.98       70.13     62.75 o 
  -4  20  12        0.16        9.36     67.42 o 
  -3  20  12       51.41        2.68     88.42 o 
  -2  20  12       13.31      -24.68     92.38 o 
  -1  20  12      125.19      212.44    137.23 o 
 -10  21  12      494.75      520.13    183.00 o 
  -9  21  12     1349.27     1260.15    222.62 o 
  -8  21  12     1260.83     1152.29    207.62 o 
  -7  21  12      407.48      481.32    158.69 o 
  -6  21  12      167.61      229.61     97.84 o 
  -5  21  12      102.53       90.24     78.12 o 
  -4  21  12       67.06       65.30     92.91 o 
  -3  21  12     1177.69     1217.87    158.57 o 
  -2  21  12      868.73      788.36    115.62 o 
  -9  22  12      211.46       80.26    111.24 o 
  -8  22  12       20.98       40.13     99.42 o 
  -7  22  12      866.52      868.77    143.55 o 
  -6  22  12     1987.11     2056.81    149.04 o 
  -5  22  12     2430.21     2630.50    139.99 o 
  -4  22  12     1297.47     1275.60    119.79 o 
  -3  22  12      540.41      588.22    111.32 o 
  -2  22  12      126.42       99.66     85.90 o 
  -8  23  12     1221.13     1344.14    143.96 o 
  -7  23  12      961.42      942.66    128.61 o 
  -6  23  12      256.48      246.66     84.89 o 
  -5  23  12        1.86       41.90     91.84 o 
  -4  23  12      506.44      558.73     98.90 o 
  -3  23  12     1153.63     1200.90    126.35 o 
  -7  24  12      209.10      245.76    119.56 o 
  -6  24  12      251.06      260.33     87.05 o 
  -5  24  12      435.51      392.80     97.78 o 
  -4  24  12      160.54      141.01    100.01 o 
 -13   1  13       23.66      -30.25    160.43 o 
 -12   1  13      152.34      123.26     95.77 o 
 -11   1  13      742.89      691.79    119.47 o 
 -10   1  13     1264.25     1161.27    120.39 o 
  -9   1  13     2362.61     2257.46    144.89 o 
  -8   1  13     2470.42     2444.38    102.20 o 
  -7   1  13      150.63      224.27     49.35 o 
  -6   1  13       16.78       23.61     79.96 o 
  -5   1  13       98.94      122.17     59.14 o 
  -4   1  13      508.28      507.50     62.35 o 
  -3   1  13     1758.87     1682.36     79.66 o 
  -2   1  13     3824.13     3636.36    141.71 o 
  -1   1  13     1309.02     1267.40     96.75 o 
   0   1  13      431.18      467.87     92.29 o 
   1   1  13       68.36       12.53     92.51 o 
 -13   2  13     3196.19     3063.57    248.81 o 
 -12   2  13     1260.64     1492.05    134.87 o 
 -11   2  13     1840.02     2142.26    152.49 o 
 -10   2  13      704.36      749.87    111.46 o 
  -9   2  13      442.56      581.55    185.22 o 
  -8   2  13     1566.77     1544.88    139.52 o 
  -7   2  13     1375.90     1420.09     70.96 o 
  -6   2  13     6508.27     6674.48    249.00 o 
  -5   2  13     8281.55     8291.89    141.39 o 
  -4   2  13     4875.34     4734.29    112.80 o 
  -3   2  13      613.98      572.51     59.07 o 
  -2   2  13       10.74        0.95     82.43 o 
  -1   2  13      585.30      608.35    101.62 o 
   0   2  13      844.65      826.80    130.34 o 
   1   2  13     1346.30     1438.24    138.57 o 
 -13   3  13       31.04      114.66    151.37 o 
 -12   3  13      511.22      678.21    163.43 o 
 -11   3  13     1932.74     1762.90    147.94 o 
 -10   3  13     3428.88     3362.36    200.75 o 
  -9   3  13     4940.96     5024.13    184.54 o 
  -8   3  13     6008.32     5858.49    145.60 o 
  -7   3  13     1260.86     1315.03     84.98 o 
  -6   3  13      123.75       75.31     52.86 o 
  -5   3  13      847.07      790.30     69.46 o 
  -4   3  13      938.95      915.29     62.31 o 
  -3   3  13     1419.62     1426.13     81.30 o 
  -2   3  13     2385.77     2477.69    125.90 o 
  -1   3  13     1149.12     1332.94    134.74 o 
   0   3  13     1016.63      940.69    183.90 o 
   1   3  13      198.35      188.83    109.38 o 
 -13   4  13      533.85      528.34    194.31 o 
 -12   4  13      919.47      786.44    180.52 o 
 -11   4  13      608.44      488.70    168.13 o 
 -10   4  13        2.81        2.58     91.61 o 
  -9   4  13      196.74      175.94     91.99 o 
  -8   4  13      657.07      645.53     77.75 o 
  -7   4  13      626.65      594.75     77.53 o 
  -6   4  13      609.22      553.73     60.70 o 
  -5   4  13     1416.16     1315.73     86.56 o 
  -4   4  13        8.07       19.63     55.56 o 
  -3   4  13      248.91      226.58     61.95 o 
  -2   4  13      248.03      126.32    102.38 o 
  -1   4  13        4.32       25.89    103.04 o 
   0   4  13       73.57      115.45    109.19 o 
   1   4  13       80.99      126.90    127.55 o 
 -13   5  13      100.56       44.59    147.23 o 
 -12   5  13      144.96      139.63    158.47 o 
 -11   5  13      249.39      293.67    148.50 o 
 -10   5  13      668.44      609.81    153.83 o 
  -9   5  13      163.27      199.83    123.88 o 
  -8   5  13      949.04      981.81     97.63 o 
  -7   5  13     1939.22     1821.94    148.40 o 
  -6   5  13      206.56      197.84     63.20 o 
  -5   5  13        3.04      -17.13     77.55 o 
  -4   5  13      992.79      966.26     73.90 o 
  -3   5  13      681.76      655.86     69.91 o 
  -2   5  13      573.13      539.40    112.06 o 
  -1   5  13      112.10      104.37    102.36 o 
   0   5  13      143.79      188.10    118.91 o 
   1   5  13       52.85       -5.13    120.15 o 
 -13   6  13     3060.83     2728.44    262.24 o 
 -12   6  13     4520.18     4567.80    275.81 o 
 -11   6  13     3055.20     3038.06    233.71 o 
 -10   6  13      289.99      226.06    155.19 o 
  -9   6  13        2.45        0.00    115.34 o 
  -8   6  13     1009.12      937.37     98.90 o 
  -7   6  13     1423.60     1660.93    118.64 o 
  -6   6  13     6801.22     6479.66    142.70 o 
  -5   6  13     5639.94     5545.89    138.82 o 
  -4   6  13     3000.07     2983.25    100.81 o 
  -3   6  13      953.09      944.02     87.94 o 
  -2   6  13       72.72       73.15    100.66 o 
  -1   6  13      649.29      598.93    117.65 o 
   0   6  13      326.70      486.28    112.12 o 
   1   6  13     1010.54     1202.98    146.84 o 
 -13   7  13       34.98      -48.67    164.73 o 
 -12   7  13      559.32      518.94    189.93 o 
 -11   7  13      578.39      759.08    174.87 o 
 -10   7  13     3039.03     2937.87    233.44 o 
  -9   7  13     6076.68     6685.35    297.49 o 
  -8   7  13     2845.57     2756.71    175.21 o 
  -7   7  13     2292.15     2357.71    132.39 o 
  -6   7  13      405.45      457.63     96.10 o 
  -5   7  13       25.81      -20.29     62.36 o 
  -4   7  13     2563.98     2508.23     96.66 o 
  -3   7  13     2290.97     2394.70    115.66 o 
  -2   7  13     1935.68     2023.68    143.54 o 
  -1   7  13     1584.62     1484.12    142.59 o 
   0   7  13     1199.78     1077.87    155.44 o 
   1   7  13      219.28      243.03    123.14 o 
 -13   8  13      364.39      582.73    174.73 o 
 -12   8  13      437.57      473.94    164.00 o 
 -11   8  13     1051.26     1128.68    191.31 o 
 -10   8  13       14.07      -10.72    134.80 o 
  -9   8  13       68.43       14.26    148.08 o 
  -8   8  13     1073.21      952.65    160.69 o 
  -7   8  13      630.45      677.14    102.10 o 
  -6   8  13      766.99      882.50    105.64 o 
  -5   8  13     3681.19     3380.90    102.82 o 
  -4   8  13      530.21      525.85     77.24 o 
  -3   8  13      184.74      150.29     75.50 o 
  -2   8  13       90.84       84.59    114.43 o 
  -1   8  13      195.73      228.83    122.81 o 
   0   8  13      202.64      246.61    105.57 o 
 -13   9  13       52.35      103.06    160.28 o 
 -12   9  13      121.60      125.58    154.85 o 
 -11   9  13      163.11      197.98    134.37 o 
 -10   9  13      572.71      548.93    160.03 o 
  -9   9  13      602.33      527.40    152.81 o 
  -8   9  13        0.41      -22.73    138.85 o 
  -7   9  13      397.81      438.20     99.66 o 
  -6   9  13     2208.36     1961.22     99.66 o 
  -5   9  13       14.60      -19.62     55.45 o 
  -4   9  13       89.15      127.72     86.26 o 
  -3   9  13        0.83        0.17     73.85 o 
  -2   9  13      121.55      184.90     87.56 o 
  -1   9  13      141.22        5.77     97.48 o 
   0   9  13       28.04      -13.90    109.45 o 
 -13  10  13      606.23     1052.60    194.96 o 
 -12  10  13     1288.86     1194.97    191.71 o 
 -11  10  13       95.75      118.50    164.34 o 
 -10  10  13       74.90      201.43    176.11 o 
  -9  10  13      109.06      104.03    142.56 o 
  -8  10  13      181.45      179.96    143.07 o 
  -7  10  13      534.99      611.62    106.71 o 
  -6  10  13     1292.59     1307.72     89.95 o 
  -5  10  13      757.33      722.16     65.39 o 
  -4  10  13     2281.70     2224.30    137.80 o 
  -3  10  13     1058.91      975.95    100.36 o 
  -2  10  13        3.81       -7.88    111.79 o 
  -1  10  13      195.60      174.60    113.86 o 
   0  10  13      340.25      493.47    131.28 o 
 -12  11  13      228.07      386.06    171.47 o 
 -11  11  13      822.86      750.31    172.12 o 
 -10  11  13     6918.79     6828.89    320.04 o 
  -9  11  13     5079.17     5611.26    302.28 o 
  -8  11  13     4243.68     4202.07    249.65 o 
  -7  11  13     1418.67     1371.63    123.51 o 
  -6  11  13      241.26      262.53     73.63 o 
  -5  11  13      104.55      131.54     54.40 o 
  -4  11  13     2710.29     2684.17    145.82 o 
  -3  11  13     5108.25     4890.28    188.68 o 
  -2  11  13     3124.79     3342.38    135.56 o 
  -1  11  13     1991.31     1893.12    162.15 o 
   0  11  13      565.05      539.65    132.75 o 
 -12  12  13     1232.69     1204.57    195.96 o 
 -11  12  13      821.46      848.23    179.20 o 
 -10  12  13      572.79      637.38    185.47 o 
  -9  12  13     1059.97      983.68    171.37 o 
  -8  12  13      926.99      724.26    184.71 o 
  -7  12  13     2443.81     2650.90    155.30 o 
  -6  12  13     4197.86     4231.70    136.78 o 
  -5  12  13     5216.33     5142.57    123.03 o 
  -4  12  13      705.39      815.09     80.60 o 
  -3  12  13       68.21      115.50     89.98 o 
  -2  12  13        0.92      -22.45     70.24 o 
  -1  12  13       92.77      127.01     98.99 o 
   0  12  13      310.32      468.73    142.13 o 
 -12  13  13       18.00       87.18    164.76 o 
 -11  13  13        3.43      -36.88    156.99 o 
 -10  13  13      806.14      725.50    174.89 o 
  -9  13  13      912.03      805.82    193.88 o 
  -8  13  13      614.63      652.45    151.02 o 
  -7  13  13      167.57      170.61    100.69 o 
  -6  13  13      287.33      295.34     76.64 o 
  -5  13  13      353.51      313.29     71.25 o 
  -4  13  13        7.61       54.72     64.08 o 
  -3  13  13      186.02      278.34     82.54 o 
  -2  13  13      355.51      313.60     88.55 o 
  -1  13  13      156.72      248.13    100.29 o 
   0  13  13       30.38       52.09    102.73 o 
 -12  14  13      345.70      297.07    171.93 o 
 -11  14  13      296.32      257.72    143.17 o 
 -10  14  13       10.80      -15.67    132.00 o 
  -9  14  13      319.99      264.45    158.96 o 
  -8  14  13      635.80      734.13    181.60 o 
  -7  14  13      473.91      523.57    115.47 o 
  -6  14  13      910.38      851.55     76.61 o 
  -5  14  13     1240.07     1175.84     85.48 o 
  -4  14  13      365.31      367.02     71.89 o 
  -3  14  13      124.57      112.53     83.67 o 
  -2  14  13       65.04       79.33     86.94 o 
  -1  14  13      313.30      282.43     96.06 o 
 -11  15  13      500.54      647.47    165.15 o 
 -10  15  13     1031.97     1034.10    187.55 o 
  -9  15  13     2940.71     2988.02    237.98 o 
  -8  15  13     1889.86     1832.49    222.34 o 
  -7  15  13      928.99      791.77    117.46 o 
  -6  15  13      110.16      115.17     62.30 o 
  -5  15  13        5.03       28.94     66.03 o 
  -4  15  13      791.21      966.27     85.80 o 
  -3  15  13     1967.50     2009.65    106.27 o 
  -2  15  13     2193.39     2208.12    131.68 o 
  -1  15  13     2365.83     2477.81    177.47 o 
 -11  16  13     1349.10     1630.90    221.24 o 
 -10  16  13      212.36      208.44    160.52 o 
  -9  16  13       96.32       67.87    156.69 o 
  -8  16  13      389.57      308.76    162.10 o 
  -7  16  13     1842.07     1966.79    110.26 o 
  -6  16  13     3579.60     3560.48    114.97 o 
  -5  16  13     5149.65     5041.78    138.06 o 
  -4  16  13     2405.94     2402.57    108.76 o 
  -3  16  13      582.61      624.23     84.33 o 
  -2  16  13        3.33       -4.65     91.36 o 
  -1  16  13      391.81      533.78    124.11 o 
 -11  17  13      334.15      308.85    176.79 o 
 -10  17  13      616.90      422.60    184.53 o 
  -9  17  13     1580.21     1664.61    221.94 o 
  -8  17  13     1229.95     1274.53    186.54 o 
  -7  17  13      484.18      384.59     97.25 o 
  -6  17  13       14.25       31.92     79.81 o 
  -5  17  13       63.42       89.15     71.24 o 
  -4  17  13      728.75      723.28     88.57 o 
  -3  17  13      739.72      713.51     87.31 o 
  -2  17  13     1757.13     1730.39    110.58 o 
 -10  18  13        4.68       23.14    174.44 o 
  -9  18  13       34.48       56.20    176.55 o 
  -8  18  13        1.09      -42.65    145.23 o 
  -7  18  13        8.30       88.18     86.14 o 
  -6  18  13        0.40        2.43     82.19 o 
  -5  18  13       13.59        3.65     68.59 o 
  -4  18  13      194.55      178.78     75.22 o 
  -3  18  13       36.39       29.45     75.87 o 
  -2  18  13       58.15       26.57     85.11 o 
 -10  19  13     1618.97     1566.39    239.63 o 
  -9  19  13     1709.23     1528.70    219.89 o 
  -8  19  13     1296.05     1318.15    200.53 o 
  -7  19  13      651.04      551.45    103.44 o 
  -6  19  13      447.95      520.87     91.34 o 
  -5  19  13       40.78       66.64     70.02 o 
  -4  19  13      148.80      261.92     79.09 o 
  -3  19  13      457.59      505.08     86.20 o 
  -2  19  13      890.91      880.79    100.15 o 
  -9  20  13        9.60      101.76    152.29 o 
  -8  20  13      593.99      669.65    192.34 o 
  -7  20  13     1730.36     1730.00    137.18 o 
  -6  20  13     2832.37     2944.64    139.66 o 
  -5  20  13     3119.06     3111.11    146.14 o 
  -4  20  13     2457.92     2318.60    119.73 o 
  -3  20  13      292.06      259.69     80.15 o 
  -9  21  13      979.15     1426.37    211.01 o 
  -8  21  13     1174.91     1064.09    213.63 o 
  -7  21  13      491.95      558.94    187.18 o 
  -6  21  13      117.50      153.81     82.98 o 
  -5  21  13      191.11      178.31     87.08 o 
  -4  21  13      699.03      778.94     91.09 o 
  -8  22  13      517.37      605.34    200.21 o 
  -7  22  13       97.92       82.26    172.82 o 
  -6  22  13      112.29      147.14    105.52 o 
  -5  22  13      185.96      159.51     85.42 o 
  -4  22  13      296.86      233.41     81.89 o 
  -6  23  13        5.55       91.73     97.58 o 
 -13   0  14     3098.75     3495.55    259.10 o 
 -12   0  14     1599.71     1720.86    212.82 o 
 -11   0  14     1155.45     1121.47    185.93 o 
 -10   0  14      233.80      274.24    156.28 o 
  -9   0  14      181.81      175.69    133.76 o 
  -8   0  14     1068.30     1270.20    103.67 o 
  -7   0  14     4390.79     4462.23    265.66 o 
  -6   0  14     7796.24     7774.08    290.54 o 
  -5   0  14     4180.66     4304.41    208.64 o 
  -4   0  14      164.49      267.60     86.04 o 
  -3   0  14      149.92      121.61    134.03 o 
  -2   0  14       65.53       31.56    156.73 o 
  -1   0  14      696.69      775.64    137.51 o 
   0   0  14     1295.17     1349.47    153.91 o 
 -13   1  14       21.06       49.06    116.25 o 
 -12   1  14      515.80      448.88    117.10 o 
 -11   1  14     2225.31     2417.31    202.70 o 
 -10   1  14     3654.72     3969.01    185.20 o 
  -9   1  14     4747.98     4819.50    187.62 o 
  -8   1  14     2326.30     2291.27     83.55 o 
  -7   1  14      229.29      280.04     55.82 o 
  -6   1  14        2.65      -15.41     87.30 o 
  -5   1  14      963.11     1017.86     75.73 o 
  -4   1  14     2158.77     2128.47     89.76 o 
  -3   1  14     3225.57     2910.52    367.58 o 
  -2   1  14     1763.23     1738.56    181.17 o 
  -1   1  14      899.03      818.92    106.43 o 
   0   1  14      298.72      117.99    105.94 o 
 -13   2  14       73.42      167.42    172.12 o 
 -12   2  14       40.27       80.98     98.44 o 
 -11   2  14      119.45      173.91    110.50 o 
 -10   2  14       10.38       42.68    109.12 o 
  -9   2  14      113.88       56.84     94.44 o 
  -8   2  14      124.65      115.89     52.05 o 
  -7   2  14       51.66       28.74     52.42 o 
  -6   2  14       86.85      109.31     62.16 o 
  -5   2  14       22.46       44.14     55.42 o 
  -4   2  14       56.54       24.67     57.77 o 
  -3   2  14       23.26        9.93     87.98 o 
  -2   2  14        0.08      105.97     81.13 o 
  -1   2  14       22.86       36.29     95.26 o 
   0   2  14       40.38       85.14     92.17 o 
 -13   3  14       42.19       69.51    158.62 o 
 -12   3  14      166.05      289.22    150.54 o 
 -11   3  14      616.39      628.36    116.35 o 
 -10   3  14      753.49      956.77    122.13 o 
  -9   3  14      801.00      843.07    113.16 o 
  -8   3  14      781.42      732.60     83.15 o 
  -7   3  14      963.25      857.72     69.71 o 
  -6   3  14       65.97       39.61     66.18 o 
  -5   3  14      671.00      581.66     69.18 o 
  -4   3  14      613.75      576.50     78.87 o 
  -3   3  14      459.91      456.76     92.73 o 
  -2   3  14      378.07      457.23     95.80 o 
  -1   3  14      369.41      403.55    100.99 o 
   0   3  14       84.96      146.12    140.93 o 
 -13   4  14     2824.10     3196.97    267.31 o 
 -12   4  14     2602.96     2675.76    251.09 o 
 -11   4  14      897.14      908.63    172.92 o 
 -10   4  14        4.69      -34.24    147.95 o 
  -9   4  14      300.90      299.97    167.32 o 
  -8   4  14     1240.09     1362.63     98.22 o 
  -7   4  14     3305.26     3465.31    102.81 o 
  -6   4  14     5279.86     5273.62    167.10 o 
  -5   4  14     4057.94     4049.55    155.61 o 
  -4   4  14     2251.96     2068.23     96.28 o 
  -3   4  14      642.94      531.36     88.15 o 
  -2   4  14       98.00       83.26     79.28 o 
  -1   4  14      911.92      848.25    134.42 o 
   0   4  14      729.86      939.11    148.37 o 
 -13   5  14       35.93       13.43    172.59 o 
 -12   5  14      166.54      191.93    166.41 o 
 -11   5  14     2007.41     2085.49    208.63 o 
 -10   5  14     3057.40     3085.94    229.14 o 
  -9   5  14     4986.03     4910.89    267.04 o 
  -8   5  14     3461.02     3552.67    153.94 o 
  -7   5  14      788.30      697.87    100.03 o 
  -6   5  14       22.91       24.90     64.94 o 
  -5   5  14      569.51      586.76     92.19 o 
  -4   5  14      736.30      907.54     74.10 o 
  -3   5  14     1230.35     1408.42    107.34 o 
  -2   5  14     1639.95     1625.62    122.39 o 
  -1   5  14      942.87     1074.32    151.25 o 
   0   5  14      587.54      693.82    135.88 o 
 -13   6  14     1032.57      789.28    184.57 o 
 -12   6  14     1128.90     1297.94    192.51 o 
 -11   6  14      175.78      215.99    153.73 o 
 -10   6  14       21.70        8.15    136.48 o 
  -9   6  14      209.77      228.29    143.10 o 
  -8   6  14      852.33      776.27    107.01 o 
  -7   6  14      986.01     1156.01    111.53 o 
  -6   6  14      850.38      863.73     79.24 o 
  -5   6  14      835.62      844.22     82.47 o 
  -4   6  14      177.98      208.94     61.76 o 
  -3   6  14       66.47       88.51     80.36 o 
  -2   6  14        1.16        9.14    101.37 o 
  -1   6  14        1.53      -34.57    106.91 o 
 -13   7  14        5.41      -94.66    186.53 o 
 -12   7  14       37.80      176.39    165.07 o 
 -11   7  14       48.52       34.76    134.56 o 
 -10   7  14       88.96       70.16    148.36 o 
  -9   7  14       15.61       60.43    135.28 o 
  -8   7  14       53.09       27.77     85.78 o 
  -7   7  14      185.88      234.36     88.23 o 
  -6   7  14       32.71       27.01     68.03 o 
  -5   7  14       49.41       86.88     64.61 o 
  -4   7  14        4.76       22.92     59.30 o 
  -3   7  14      276.72      178.41     78.71 o 
  -2   7  14       90.42      151.01    117.47 o 
  -1   7  14      216.82      213.52    125.78 o 
 -13   8  14     2148.89     1782.27    219.93 o 
 -12   8  14     1344.28     1332.68    198.99 o 
 -11   8  14       58.66       91.11    146.76 o 
 -10   8  14       60.75      158.13    137.26 o 
  -9   8  14       86.82       -6.17    153.48 o 
  -8   8  14      370.94      381.26     95.73 o 
  -7   8  14      887.55      853.58    108.09 o 
  -6   8  14     2669.30     2639.37    107.76 o 
  -5   8  14     2864.22     2737.76    112.93 o 
  -4   8  14     1775.79     1730.33    102.77 o 
  -3   8  14      553.11      485.68     88.24 o 
  -2   8  14       35.39       30.27    100.84 o 
  -1   8  14      735.08      727.54    143.52 o 
 -12   9  14      611.97      584.29    196.63 o 
 -11   9  14     1490.59     1601.71    211.47 o 
 -10   9  14     1815.51     2010.23    211.63 o 
  -9   9  14     2740.76     2875.73    225.99 o 
  -8   9  14     2936.93     2941.90    152.47 o 
  -7   9  14      705.88      611.64    104.46 o 
  -6   9  14      175.27      179.14     72.24 o 
  -5   9  14      439.02      449.51     66.11 o 
  -4   9  14     1247.63     1293.64    129.56 o 
  -3   9  14     2477.89     2582.82    125.32 o 
  -2   9  14     1850.79     2147.42    168.00 o 
  -1   9  14     1151.34     1141.48    147.03 o 
 -12  10  14     2235.88     2166.46    234.60 o 
 -11  10  14     1326.44     1487.42    200.56 o 
 -10  10  14      193.49       58.43    155.57 o 
  -9  10  14       68.25       -8.30    145.25 o 
  -8  10  14      185.43      153.50     97.81 o 
  -7  10  14     1522.23     1891.96    133.69 o 
  -6  10  14     2641.26     2669.93    143.00 o 
  -5  10  14      949.89      922.85     74.90 o 
  -4  10  14      243.86      307.84     74.31 o 
  -3  10  14      369.54      313.81     86.85 o 
  -2  10  14       47.39       82.28    111.45 o 
  -1  10  14      339.11      344.70    121.65 o 
 -12  11  14        3.65       98.68    165.84 o 
 -11  11  14      141.49       85.52    156.31 o 
 -10  11  14      115.39      214.12    133.63 o 
  -9  11  14      344.31      462.56    154.44 o 
  -8  11  14       11.26        0.47     85.58 o 
  -7  11  14       23.98        5.15     92.59 o 
  -6  11  14       11.10       71.09     73.86 o 
  -5  11  14        1.95       -8.91     77.33 o 
  -4  11  14       35.13       53.03     97.14 o 
  -3  11  14        2.57       -4.83     97.97 o 
  -2  11  14        7.27      -51.71    112.86 o 
  -1  11  14        0.65      113.19    118.89 o 
 -12  12  14      443.47      494.22    181.86 o 
 -11  12  14      135.08      214.88    162.23 o 
 -10  12  14        1.06       39.66    158.85 o 
  -9  12  14        0.86       -1.73    150.09 o 
  -8  12  14       46.81       12.39     94.36 o 
  -7  12  14      408.25      446.67    104.11 o 
  -6  12  14     1029.12     1082.49     95.12 o 
  -5  12  14      753.22      750.01     89.50 o 
  -4  12  14     1168.30     1123.05    135.26 o 
  -3  12  14      165.00      147.18     93.45 o 
  -2  12  14      118.36       89.07    110.30 o 
 -12  13  14      400.65      277.69    167.91 o 
 -11  13  14     2167.01     2095.04    225.20 o 
 -10  13  14     3297.55     3337.25    275.53 o 
  -9  13  14     1959.82     2124.30    217.42 o 
  -8  13  14     1734.52     1926.19    202.43 o 
  -7  13  14      268.04      167.37     95.39 o 
  -6  13  14      574.85      478.97     83.98 o 
  -5  13  14       27.25       62.25     77.62 o 
  -4  13  14     1504.06     1526.68    122.44 o 
  -3  13  14     2017.89     2104.34    149.89 o 
  -2  13  14     2686.20     2669.59    256.09 o 
 -11  14  14      308.43      215.88    168.27 o 
 -10  14  14      117.53       47.98    145.04 o 
  -9  14  14       45.35       11.04    162.70 o 
  -8  14  14      633.09      682.07    185.16 o 
  -7  14  14     2708.31     2760.94    162.80 o 
  -6  14  14     2801.92     2800.00    127.39 o 
  -5  14  14     1902.54     1976.40    119.96 o 
  -4  14  14     1640.07     1714.18    102.59 o 
  -3  14  14      328.80      342.17     90.62 o 
  -2  14  14      292.83      242.63    173.47 o 
 -11  15  14      845.49      963.82    201.54 o 
 -10  15  14      426.86      415.29    158.60 o 
  -9  15  14      687.22      723.42    187.10 o 
  -8  15  14      604.70      698.21    179.15 o 
  -7  15  14      128.23       87.29     98.32 o 
  -6  15  14       10.04       10.44     74.84 o 
  -5  15  14      146.79      202.60     74.08 o 
  -4  15  14      367.33      329.29     85.52 o 
  -3  15  14      233.65      258.81     83.11 o 
  -2  15  14      552.10      524.67    134.48 o 
 -11  16  14       10.25      -60.26    176.67 o 
 -10  16  14       21.64       93.46    142.83 o 
  -9  16  14       32.37       55.95    156.13 o 
  -8  16  14       25.16       52.56    147.50 o 
  -7  16  14       12.47       33.00     94.52 o 
  -6  16  14      249.92      320.61     88.77 o 
  -5  16  14      267.47      296.71     73.89 o 
  -4  16  14      574.88      597.84     87.61 o 
  -3  16  14       14.01       27.31     81.48 o 
 -10  17  14     1661.22     1540.24    223.43 o 
  -9  17  14     1398.83     1405.08    220.85 o 
  -8  17  14     1451.69     1280.40    204.22 o 
  -7  17  14      250.10      182.73     97.21 o 
  -6  17  14      134.56       83.41     89.82 o 
  -5  17  14      107.26      205.45     75.19 o 
  -4  17  14      952.18     1154.33     98.17 o 
  -3  17  14     1272.17     1281.11    107.26 o 
 -10  18  14      437.22      281.80    165.70 o 
  -9  18  14       70.10      107.05    160.52 o 
  -8  18  14     1608.49     1632.28    213.82 o 
  -7  18  14     1967.30     2067.63    121.01 o 
  -6  18  14     3141.94     3073.84    148.20 o 
  -5  18  14     2123.74     2108.56    111.17 o 
  -4  18  14     1906.99     1714.49    109.97 o 
  -9  19  14      948.29      788.15    202.56 o 
  -8  19  14      774.87      872.78    187.72 o 
  -7  19  14      224.80      242.73    108.59 o 
  -6  19  14       20.45        2.07     89.01 o 
  -5  19  14      231.18      301.14    102.44 o 
  -4  19  14      787.61      767.07     91.12 o 
  -8  20  14      106.80      236.83    160.89 o 
  -7  20  14        2.00       49.01    151.77 o 
  -6  20  14       10.36      -29.87     85.95 o 
  -5  20  14        1.19       49.14     94.97 o 
 -13   1  15       33.93       27.71    109.54 o 
 -12   1  15      359.74      406.39    120.23 o 
 -11   1  15     1093.49     1096.37    137.52 o 
 -10   1  15     1354.49     1335.80    138.92 o 
  -9   1  15     1309.12     1467.38    131.76 o 
  -8   1  15      609.11      659.60     66.63 o 
  -7   1  15       10.54       17.84     56.75 o 
  -6   1  15      207.24      212.88     75.71 o 
  -5   1  15     1080.29     1115.88     82.09 o 
  -4   1  15      701.28      830.97    115.90 o 
  -3   1  15     1193.22     1145.47    132.88 o 
  -2   1  15      696.20      587.51    127.17 o 
 -13   2  15     1746.47     1690.09    233.56 o 
 -12   2  15     1701.21     1680.85    149.03 o 
 -11   2  15      561.83      593.46    119.14 o 
 -10   2  15      121.07      141.53    109.19 o 
  -9   2  15      650.12      708.25    162.02 o 
  -8   2  15     2101.46     2215.98    116.84 o 
  -7   2  15     4337.60     4401.75    175.41 o 
  -6   2  15     3241.94     3393.66    162.75 o 
  -5   2  15     3095.97     3114.67    108.33 o 
  -4   2  15     1155.32     1053.82    122.29 o 
  -3   2  15       22.79       29.16    101.75 o 
  -2   2  15      457.99      475.89     98.79 o 
 -13   3  15       72.78       14.48    185.01 o 
 -12   3  15      583.60      907.41    190.31 o 
 -11   3  15     2094.79     2101.29    165.44 o 
 -10   3  15     4523.43     4489.77    245.10 o 
  -9   3  15     3926.06     3615.67    203.81 o 
  -8   3  15      892.02     1001.42     87.23 o 
  -7   3  15      645.40      638.24     84.95 o 
  -6   3  15        6.47       18.67     67.89 o 
  -5   3  15      767.03      738.84     90.11 o 
  -4   3  15      675.13      861.48    115.43 o 
  -3   3  15     2114.44     1934.42    253.41 o 
  -2   3  15     1249.64     1357.48    127.11 o 
 -13   4  15      297.14      253.85    159.50 o 
 -12   4  15      187.50      287.18    159.90 o 
 -11   4  15       93.37      171.05    166.64 o 
 -10   4  15        0.04      113.39    146.95 o 
  -9   4  15      151.39      121.71    102.76 o 
  -8   4  15      111.52      142.08     71.16 o 
  -7   4  15      317.89      415.73     95.25 o 
  -6   4  15      774.76      844.96     98.95 o 
  -5   4  15      855.20      761.61     89.51 o 
  -4   4  15        8.19      -55.48     95.98 o 
  -3   4  15      160.18       49.63     91.51 o 
  -2   4  15        3.63       55.83     84.64 o 
 -12   5  15       66.82       98.51    136.32 o 
 -11   5  15      343.56      264.92    150.38 o 
 -10   5  15      486.67      336.34    155.16 o 
  -9   5  15      280.79      352.96    161.89 o 
  -8   5  15      212.52      195.79     86.21 o 
  -7   5  15      114.20      168.57     92.79 o 
  -6   5  15      127.69       96.00     68.59 o 
  -5   5  15      128.07      197.48     83.46 o 
  -4   5  15       42.68       70.70     63.62 o 
  -3   5  15      392.16      467.04     91.74 o 
  -2   5  15      216.96      173.71     96.61 o 
 -12   6  15     1233.05     1423.17    222.52 o 
 -11   6  15      341.46      378.10    151.25 o 
 -10   6  15      167.79      189.98    135.95 o 
  -9   6  15      834.78      947.41    190.94 o 
  -8   6  15     1219.11     1225.60    119.23 o 
  -7   6  15     1934.04     2025.93    139.82 o 
  -6   6  15     1983.16     2016.52    137.02 o 
  -5   6  15     1806.64     1646.35    126.19 o 
  -4   6  15      832.47      776.41     79.53 o 
  -3   6  15       13.78       14.60     86.07 o 
  -2   6  15      280.56      349.77    101.33 o 
 -12   7  15      923.04     1095.81    185.22 o 
 -11   7  15     1373.73     1542.14    214.94 o 
 -10   7  15     2138.26     2379.43    231.85 o 
  -9   7  15     4193.07     4662.35    279.58 o 
  -8   7  15      804.99      940.38    112.85 o 
  -7   7  15       60.56       97.59    107.00 o 
  -6   7  15        5.13      -18.88     90.10 o 
  -5   7  15      393.92      501.68     81.02 o 
  -4   7  15      544.09      711.12     76.38 o 
  -3   7  15     2879.77     2734.99    141.05 o 
  -2   7  15     1377.21     1345.56    123.69 o 
 -12   8  15      373.40      477.98    171.93 o 
 -11   8  15      521.93      520.02    154.93 o 
 -10   8  15        5.04      -46.30    140.04 o 
  -9   8  15      156.26      160.03    138.44 o 
  -8   8  15      437.46      480.36    103.77 o 
  -7   8  15      839.66      977.17    156.71 o 
  -6   8  15     1156.81     1179.94    121.15 o 
  -5   8  15     1365.36     1179.98     94.75 o 
  -4   8  15      180.54      188.98     69.50 o 
  -3   8  15      188.11      164.72     92.81 o 
  -2   8  15        2.37       52.98    123.79 o 
 -12   9  15       29.76       31.41    129.02 o 
 -11   9  15       82.41       -2.70    172.28 o 
 -10   9  15      483.49      407.13    167.53 o 
  -9   9  15       13.13       -7.36    151.20 o 
  -8   9  15      254.45      125.87     89.46 o 
  -7   9  15        0.06       16.16     86.62 o 
  -6   9  15       59.48       15.87     93.78 o 
  -5   9  15      252.42      190.55     69.30 o 
  -4   9  15        2.09      -12.77     72.76 o 
  -3   9  15        0.07       16.08     82.34 o 
  -2   9  15       69.68       38.91    117.27 o 
 -12  10  15      374.19      424.15    179.12 o 
 -11  10  15       33.27        5.96    131.32 o 
 -10  10  15        0.01     -130.36    161.97 o 
  -9  10  15        5.20       22.11    142.70 o 
  -8  10  15       57.55      127.95     93.94 o 
  -7  10  15      992.98      969.95    114.68 o 
  -6  10  15     1752.81     1752.26    110.63 o 
  -5  10  15     1054.81     1186.08    104.38 o 
  -4  10  15      479.13      537.42     82.30 o 
  -3  10  15       10.04       11.46    121.82 o 
 -11  11  15     2345.86     2556.62    255.57 o 
 -10  11  15     4531.11     4692.08    306.81 o 
  -9  11  15     2458.14     2936.78    256.38 o 
  -8  11  15      212.42      331.25    107.78 o 
  -7  11  15       13.12      134.85     99.12 o 
  -6  11  15        2.21       13.09     72.29 o 
  -5  11  15     1102.04      981.69    103.42 o 
  -4  11  15     1103.91     1147.18    124.32 o 
  -3  11  15     1928.06     1931.53    210.97 o 
 -11  12  15        5.26      166.70    157.54 o 
 -10  12  15       92.10       95.55    142.63 o 
  -9  12  15      352.99      215.56    142.90 o 
  -8  12  15     1915.82     1887.24    270.27 o 
  -7  12  15     2218.07     2259.62    204.29 o 
  -6  12  15      425.58      611.16     86.31 o 
  -5  12  15      492.24      594.59     93.79 o 
  -4  12  15      233.53      191.12     96.78 o 
  -3  12  15        0.53      -16.49    142.17 o 
 -11  13  15      712.42      692.11    172.94 o 
 -10  13  15       61.56        1.09    173.42 o 
  -9  13  15      373.17      430.20    172.37 o 
  -8  13  15       82.81       61.22     90.68 o 
  -7  13  15      250.76      235.42    118.53 o 
  -6  13  15      237.00      185.18     85.56 o 
  -5  13  15       76.26       84.14     81.98 o 
  -4  13  15       49.26      115.74     85.59 o 
  -3  13  15      226.58      181.37    149.95 o 
 -11  14  15        1.03       -1.54    156.87 o 
 -10  14  15       88.04       77.56    177.76 o 
  -9  14  15        7.45      -67.99    168.22 o 
  -8  14  15       87.69       60.29     96.50 o 
  -7  14  15       94.50       99.50    101.21 o 
  -6  14  15     1017.43     1150.36    103.40 o 
  -5  14  15      780.88      791.55    100.50 o 
  -4  14  15       91.29       41.21     87.50 o 
 -10  15  15     1984.73     2029.45    247.10 o 
  -9  15  15     1408.79     1623.54    226.34 o 
  -8  15  15      923.70      997.51    129.71 o 
  -7  15  15      329.67      281.40    105.39 o 
  -6  15  15        2.40      -10.11    102.68 o 
  -5  15  15      588.65      661.18    101.72 o 
  -4  15  15     1151.74     1034.87    110.82 o 
 -10  16  15       52.79      -61.38    170.23 o 
  -9  16  15      428.43      366.96    154.51 o 
  -8  16  15     1264.72     1401.72    208.33 o 
  -7  16  15     1967.53     2111.26    162.73 o 
  -6  16  15     2540.49     2602.05    176.88 o 
  -5  16  15      900.12      934.57    105.62 o 
  -9  17  15      538.62      406.61    165.07 o 
  -8  17  15      140.12      144.74    147.29 o 
  -7  17  15       41.92       82.38    112.99 o 
  -6  17  15        2.99       18.87    109.85 o 
  -5  17  15      297.85      329.53     93.85 o 
  -8  18  15        2.22       28.89    144.97 o 
  -7  18  15        5.74      -38.41    110.26 o 
 -12   0  16      949.16     1074.83    185.29 o 
 -11   0  16      171.67      155.82    165.76 o 
 -10   0  16      486.91      428.20    153.81 o 
  -9   0  16     1117.94     1021.66    189.18 o 
  -8   0  16      597.66      683.58    149.47 o 
  -7   0  16     2085.42     2219.85    138.20 o 
  -6   0  16     2735.90     2667.26    214.13 o 
  -5   0  16     1835.24     1675.34    203.15 o 
  -4   0  16       58.00      -32.61    143.57 o 
  -3   0  16        0.65     -165.43    167.96 o 
 -12   1  16     1216.30     1413.07    149.75 o 
 -11   1  16     1888.01     1691.60    155.53 o 
 -10   1  16     1817.37     1902.75    152.07 o 
  -9   1  16     1413.43     1605.14    145.47 o 
  -8   1  16      151.57      191.92     68.62 o 
  -7   1  16       74.55       69.14     71.15 o 
  -6   1  16      176.52      242.48     76.67 o 
  -5   1  16       72.94      108.48     95.81 o 
  -4   1  16      762.47      917.03    124.92 o 
  -3   1  16     2139.24     1929.68    162.41 o 
 -12   2  16        7.89        1.87    120.69 o 
 -11   2  16       25.89       45.09    105.28 o 
 -10   2  16       36.64       55.12    101.32 o 
  -9   2  16      237.25      210.58    106.17 o 
  -8   2  16        8.29       -2.68     69.55 o 
  -7   2  16       66.18       82.43     68.92 o 
  -6   2  16      137.03      100.21     72.90 o 
  -5   2  16        1.23        4.41     85.33 o 
  -4   2  16      316.96      269.97    127.93 o 
  -3   2  16       30.07       22.37    108.51 o 
 -12   3  16      443.74      459.58    176.25 o 
 -11   3  16     1155.12     1183.66    134.36 o 
 -10   3  16      360.23      339.35    107.04 o 
  -9   3  16       38.85       76.92     75.71 o 
  -8   3  16      257.01      192.53     73.04 o 
  -7   3  16       41.69       26.10     70.95 o 
  -6   3  16      113.69      253.58     91.10 o 
  -5   3  16     1127.66     1087.27     98.97 o 
  -4   3  16        5.79      -18.84     99.09 o 
  -3   3  16       91.05      110.39    122.92 o 
 -12   4  16      971.82     1001.02    197.74 o 
 -11   4  16      135.47      296.99    167.39 o 
 -10   4  16        6.28       84.20    147.55 o 
  -9   4  16     1723.75     1651.96    131.55 o 
  -8   4  16     1654.21     1728.35    129.79 o 
  -7   4  16     2594.08     2513.60    170.82 o 
  -6   4  16     1986.93     1899.12    188.18 o 
  -5   4  16     1463.59     1376.51    106.30 o 
  -4   4  16      386.61      410.61    108.87 o 
  -3   4  16      242.61      244.19    117.19 o 
 -12   5  16     1314.31     1389.18    219.96 o 
 -11   5  16     2299.77     2688.39    256.37 o 
 -10   5  16     3429.21     3315.33    248.46 o 
  -9   5  16     1777.63     1569.28    129.75 o 
  -8   5  16     1025.79      918.30    129.62 o 
  -7   5  16       45.16       31.79     90.81 o 
  -6   5  16       84.15      141.76    127.48 o 
  -5   5  16      950.21     1004.21    118.51 o 
  -4   5  16      560.14      798.03    123.06 o 
  -3   5  16     2007.14     1832.98    134.12 o 
 -12   6  16      247.66      152.66    148.61 o 
 -11   6  16       16.90      -30.90    145.55 o 
 -10   6  16        6.85       -3.62    169.06 o 
  -9   6  16        2.96      -33.29     88.04 o 
  -8   6  16      157.62      141.86     97.71 o 
  -7   6  16      420.06      433.18    137.73 o 
  -6   6  16      729.09      680.52    112.97 o 
  -5   6  16      891.29      683.38    111.79 o 
  -4   6  16      187.99      171.64     88.24 o 
 -12   7  16       40.67      -19.69    171.58 o 
 -11   7  16      418.19      534.10    183.83 o 
 -10   7  16      178.53      243.98    151.16 o 
  -9   7  16      400.84      255.71     98.50 o 
  -8   7  16       53.37       66.08     87.78 o 
  -7   7  16      153.27      116.30     98.66 o 
  -6   7  16      142.45      106.41    111.54 o 
  -5   7  16      293.13      261.23    137.46 o 
  -4   7  16       76.97      126.72     83.85 o 
 -11   8  16        7.27       73.06    132.47 o 
 -10   8  16       11.75       -8.93    163.08 o 
  -9   8  16      216.49      242.18    100.42 o 
  -8   8  16      826.32      940.81    120.20 o 
  -7   8  16     1689.79     1496.51    138.63 o 
  -6   8  16     1108.55     1189.67    132.25 o 
  -5   8  16      571.61      615.86    116.49 o 
  -4   8  16      261.89      213.08     98.42 o 
 -11   9  16     1851.62     1822.14    238.01 o 
 -10   9  16     2048.49     1925.67    233.32 o 
  -9   9  16      823.48      977.26    174.19 o 
  -8   9  16      252.14      299.62     99.27 o 
  -7   9  16       18.67       40.51    104.43 o 
  -6   9  16      212.00      272.12    106.23 o 
  -5   9  16      696.91      822.94    122.71 o 
  -4   9  16     1315.73     1275.90    208.74 o 
 -11  10  16       34.73       -9.14    158.17 o 
 -10  10  16        4.94      -33.94    170.06 o 
  -9  10  16     1094.24     1154.53    194.94 o 
  -8  10  16     1635.40     1605.11    145.71 o 
  -7  10  16      893.27      910.22    128.98 o 
  -6  10  16     1784.47     1549.90    148.24 o 
  -5  10  16      798.06      677.89     97.88 o 
  -4  10  16      141.15       33.74    173.83 o 
 -11  11  16       18.54      115.87    159.38 o 
 -10  11  16        6.42      -54.36    156.62 o 
  -9  11  16       20.77      152.29    147.59 o 
  -8  11  16      129.42       19.73    112.04 o 
  -7  11  16        0.96       29.20    104.82 o 
  -6  11  16      181.96      198.57     83.87 o 
  -5  11  16       44.62       81.94     84.62 o 
 -10  12  16        5.92       19.99    182.29 o 
  -9  12  16      127.36      141.19    156.92 o 
  -8  12  16      829.21      721.60    136.28 o 
  -7  12  16     1473.42     1466.30    152.77 o 
  -6  12  16      874.98      683.18    100.25 o 
  -5  12  16      234.46      189.92     90.30 o 
 -10  13  16     3399.13     2973.27    276.82 o 
  -9  13  16     1968.24     1774.51    237.74 o 
  -8  13  16      906.67     1052.69    132.88 o 
  -7  13  16       77.28       38.87    104.45 o 
  -6  13  16      423.22      496.95    150.65 o 
  -9  14  16      606.58      588.67    185.45 o 
  -8  14  16     1162.96     1249.65    135.92 o 
  -7  14  16      957.82     1084.22    137.06 o 
  -6  14  16      751.59      714.70    132.11 o 
 -11   1  17      680.37      770.20    126.85 o 
 -10   1  17      612.72      716.97    126.02 o 
  -9   1  17      495.27      700.07    110.68 o 
  -8   1  17       84.62      152.95     92.75 o 
  -7   1  17      103.39       99.21     79.06 o 
  -6   1  17      180.60      233.73    139.59 o 
  -5   1  17      173.23      280.79     98.48 o 
 -11   2  17       31.61       -2.79    108.86 o 
 -10   2  17      321.33      339.51    108.98 o 
  -9   2  17     1400.13     1480.35    222.39 o 
  -8   2  17     1017.50     1092.44    127.69 o 
  -7   2  17     1557.14     1636.54    112.68 o 
  -6   2  17     1389.74     1354.80    129.84 o 
  -5   2  17      661.19      531.94    113.04 o 
 -11   3  17     1210.46     1313.03    196.95 o 
 -10   3  17     1277.64     1284.27    195.29 o 
  -9   3  17     1140.45     1038.36    185.58 o 
  -8   3  17      249.52      235.00     91.80 o 
  -7   3  17       13.97       90.47     94.78 o 
  -6   3  17      517.10      633.38    153.10 o 
  -5   3  17      336.29      387.83    110.92 o 
 -11   4  17      173.46       70.35    167.05 o 
 -10   4  17       73.56      110.79    146.94 o 
  -9   4  17       98.58      227.51    155.47 o 
  -8   4  17        4.48      -20.73     90.85 o 
  -7   4  17      136.17      155.65     96.41 o 
  -6   4  17      235.92      194.95    134.77 o 
  -5   4  17      153.55       67.27    106.95 o 
 -11   5  17      272.39      377.85    176.28 o 
 -10   5  17      371.07      416.46    180.03 o 
  -9   5  17       71.51       46.01    164.29 o 
  -8   5  17       39.46       33.18     96.08 o 
  -7   5  17      243.88      265.76    117.38 o 
  -6   5  17        2.22       41.68    131.31 o 
 -10   6  17        8.12       84.83    149.41 o 
  -9   6  17      999.34      872.46    115.51 o 
  -8   6  17     1796.92     1822.80    254.18 o 
  -7   6  17     1620.61     1500.53    143.64 o 
  -6   6  17      918.32      810.35    180.33 o 
 -10   7  17     2095.03     2023.75    236.66 o 
  -9   7  17      634.17      678.67    116.04 o 
  -8   7  17      631.30      471.79    115.15 o 
  -7   7  17      110.05       58.04    107.59 o 
  -6   7  17      604.66      549.14    121.01 o 
 -10   8  17      255.41      153.35    166.79 o 
  -9   8  17      582.42      519.79    112.90 o 
  -8   8  17      332.72      405.60    114.22 o 
  -7   8  17      727.22      799.00    148.58 o 
  -6   8  17     1509.24     1206.77    134.05 o 
  -9   9  17       10.98       76.95     96.32 o 
  -8   9  17        5.84       46.22    110.20 o 
  -7   9  17       14.08       -7.02    111.74 o 
  -9  10  17      872.81      886.02    217.79 o 
  -8  10  17     1586.79     1481.43    146.14 o 
  -7  10  17     1400.16     1370.93    152.79 o 
                                                 
